# Supplementary material for: Evaluation of a melanocortin-4 receptor (MC4R) agonist (Setmelanotide) in MC4R deficiency
Source: Mol Metab. 2017 Jul 8;6(10):1321–9. doi: 10.1016/j.molmet.2017.06.015 (PMC5641599; doi:10.1016/j.molmet.2017.06.015)
Supplement: Supplementary file 2 [file mmc2.xlsx]

## Sheet: Table S2
Mutation Type	AA Change (p. omitted)	NT Sequence (c. omitted)	Source (Pubmed web link, source database, or empty for data from our labs)	Reference (first author, journal, year)	Comments on variant, reference and patients	Comments on assay, method, results and resolving ambiguity with other ref	Function consensus	Level of evidence	Cell surface expression (% of WT)	Basal activity (% of WT)	Functional assays - Ligand no.1 (α-MSH)	cAMP EC50 - Ligand no.1 (WT fold)	cAMP Emax - Ligand no.1 (% of WT)	Binding IC50 - Ligand no.1 (WT fold)	Binding Bmax - Ligand no.1 (% of WT)	Functional assays - Ligand no.2 (β-MSH or MT-II)	cAMP EC50 - Ligand no.2 (WT fold)	cAMP Emax - Ligand no.2 (% of WT)	Binding IC50 - Ligand no.2 (WT fold)	Binding Bmax - Ligand no.2 (% of WT)	Functional assays - Ligand no.3 (NDP-MSH)	cAMP EC50 - Ligand no.3 (WT fold)	cAMP Emax - Ligand no.3 (% of WT)	Binding IC50 - Ligand no.3 (WT fold)	Binding Bmax - Ligand no.3 (% of WT)
Deletion	Gene deletion	Gene deletion	http://www.ncbi.nlm.nih.gov/pubmed/12646665	Farooqi S, N Engl J Med, 2003			Complete LOF	Predicted
Frameshift	N3RfsX27	7_8insG	http://www.ncbi.nlm.nih.gov/pubmed/18801902	Tan K, Endocrinology, 2009			Complete LOF	Predicted
Frameshift	N17EfsX13	47_48insG	http://www.ncbi.nlm.nih.gov/pubmed/10903341	Vaisse C, J Clin Invest, 2000			Complete LOF	Single ref
Frameshift	N17EfsX13	47_48insG	http://www.ncbi.nlm.nih.gov/pubmed/16507637	Lubrano-Berthelier C, J Clin Endocrinol Metab, 2006			Complete LOF	Single ref	0	5	α-MSH		0
Frameshift	N17EfsX13	47_48insG	http://www.ncbi.nlm.nih.gov/pubmed/18559663	Stutzmann F, Diabetes, 2008			Complete LOF	Single ref
Frameshift	S19AfsX34	55delA	http://www.ncbi.nlm.nih.gov/pubmed/15951321	Buono P, Clin Chem, 2005	Obese individuals		Complete LOF	Single ref
Frameshift	S19AfsX34	55delA	http://www.ncbi.nlm.nih.gov/pubmed/20214954	Alfieri A, Gene, 2010			Complete LOF	Single ref													NDP-MSH		0
Frameshift	G34RfsX4	99_100insA	http://www.ncbi.nlm.nih.gov/pubmed/15448103	Ma L, Diabetes, 2004	Also reported as "D37X" or "D37Stop" Obese individuals		Complete LOF	Single ref
Frameshift	G34RfsX4	99_100insA	http://www.ncbi.nlm.nih.gov/pubmed/22106157	Thearle MS, Diabetes, 2012	Reported as "D37Stop" in the paper Obese individuals		Complete LOF	Single ref			α-MSH	32.5625	52.4
Frameshift	F51VfsX40	149dupT	http://www.ncbi.nlm.nih.gov/pubmed/24105491	Valette M, Int J Obes, 2014			Complete LOF	Predicted
Frameshift	S58AfsX7	171delC	http://www.ncbi.nlm.nih.gov/pubmed/12364415	Jacobson P, J Clin Endocrinol Metab, 2002			Complete LOF	Predicted
Frameshift	T112NfsX11	333_334insA	http://www.ncbi.nlm.nih.gov/pubmed/12588803	Yeo GS, Hum Mol Genet, 2003	Reported as "Ains" in the paper		Complete LOF	Single ref	0		α-MSH		0								NDP-MSH				10
Frameshift	T112NfsX11	333_334insA	http://www.ncbi.nlm.nih.gov/pubmed/12646665	Farooqi S, N Engl J Med, 2003			Complete LOF	Single ref			α-MSH		0
Frameshift	T112NfsX11	333_334insA	http://www.ncbi.nlm.nih.gov/pubmed/22492873	Hatoum IJ, J Clin Endocrinol Metab, 2012			Complete LOF	Single ref
Frameshift	Q115EfsX7	341_342delCA					Complete LOF	Predicted
Frameshift	S116FfsX6	346_347delAG	http://www.ncbi.nlm.nih.gov/pubmed/17517245	Dubern B, J Pediatr, 2007			Complete LOF	Predicted
Frameshift	S139CfsX22		http://www.ncbi.nlm.nih.gov/pubmed/23740648	Censani M, Obesity, 2014			Complete LOF	Predicted
Frameshift	D146LfsX11	435_442delGGACAGGT					Complete LOF	Predicted
Frameshift	F149YfsX9	442_446delTACTT	http://www.ncbi.nlm.nih.gov/pubmed/12646665	Farooqi S, N Engl J Med, 2003			Complete LOF	Predicted
Frameshift	L211MfsX6	631_634delCTCT	http://www.ncbi.nlm.nih.gov/pubmed/9771698	Yeo GS, Nat Genet, 1998			Complete LOF	Multiple ref
Frameshift	L211MfsX6	631_634delCTCT	http://www.ncbi.nlm.nih.gov/pubmed/10199800	Hinney A, J Clin Endocrinol Metab, 1999			Complete LOF	Multiple ref
Frameshift	L211MfsX6	631_634delCTCT	http://www.ncbi.nlm.nih.gov/pubmed/10585465	Ho G, J Biol Chem, 1999	Reported as "D4" in the paper	COS-7 cell line for surface expr, HEK293 for cAMP and binding assays	Complete LOF	Multiple ref	0												NDP-MSH		0		0
Frameshift	L211MfsX6	631_634delCTCT	http://www.ncbi.nlm.nih.gov/pubmed/12588803	Yeo GS, Hum Mol Genet, 2003	Reported inconsistently as "'CTCT'del at AA 148" and "AA 211"		Complete LOF	Multiple ref			α-MSH		0								NDP-MSH				0
Frameshift	L211MfsX6	631_634delCTCT	http://www.ncbi.nlm.nih.gov/pubmed/12646665	Farooqi S, N Engl J Med, 2003			Complete LOF	Multiple ref			α-MSH		0
Frameshift	L211MfsX6	631_634delCTCT	http://www.ncbi.nlm.nih.gov/pubmed/12970296	Hinney A, J Clin Endocrinol Metab, 2003		COS-7 cell line	Complete LOF	Multiple ref		50	α-MSH		5.10204
Frameshift	L211MfsX6	631_634delCTCT	http://www.ncbi.nlm.nih.gov/pubmed/16752916	Xiang Z, Biochemistry, 2006	Reported as "TM5 Del" in the paper	Other ligands: γ2-MSH, MTII, ACTH, AGRP	Complete LOF	Multiple ref	8		α-MSH		0			β-MSH		0			NDP-MSH		0		0.434783
Frameshift	L211MfsX6	631_634delCTCT	http://www.ncbi.nlm.nih.gov/pubmed/17357083	Ahituv N, Am J Hum Genet, 2007	Compound heterozygote individuals (L211fsX216, P299H)	Limited data, Table 4 only "severely reduced function"	Complete LOF	Multiple ref
Frameshift	L211MfsX6	631_634delCTCT	http://www.ncbi.nlm.nih.gov/pubmed/19091795	Calton MA, Hum Mol Genet, 2009	Reported as c.634_635delT (p.Leu211Del) but the complete seq is c.631_634delCTCT in suppl data and is consistent with source cohorts (PMID 14633862 and 17357083)		Complete LOF	Multiple ref
Frameshift	T246DfsX41	732_735dupGATT	http://www.ncbi.nlm.nih.gov/pubmed/9771699	Vaisse C, Nat Genet, 1998			Complete LOF	Multiple ref
Frameshift	T246DfsX41	732_735dupGATT	http://www.ncbi.nlm.nih.gov/pubmed/10585465	Ho G, J Biol Chem, 1999	Reported as "I4" in the paper	COS-7 cell line for surface expr, HEK293 for cAMP and binding assays	Complete LOF	Multiple ref	0												NDP-MSH		0		0
Frameshift	T246DfsX41	732_735dupGATT	http://www.ncbi.nlm.nih.gov/pubmed/16507637	Lubrano-Berthelier C, J Clin Endocrinol Metab, 2006			Complete LOF	Multiple ref	0	10	α-MSH		0
Frameshift	I251WfsX34	750_751delGA	http://www.ncbi.nlm.nih.gov/pubmed/12970296	Hinney A, J Clin Endocrinol Metab, 2003	Also reported as "L250fsX284" and "F284X"	COS-7 cell line	Complete LOF	Multiple ref		40	α-MSH		13.2653
Frameshift	I251WfsX34	750_751delGA	http://www.ncbi.nlm.nih.gov/pubmed/15126516	Lubrano-Berthelier C, J Clin Endocrinol Metab, 2004	Obese individuals		Complete LOF	Multiple ref	0
Frameshift	I251WfsX34	750_751delGA	http://www.ncbi.nlm.nih.gov/pubmed/18801902	Tan K, Endocrinology, 2009			Complete LOF	Multiple ref
Frameshift	I251WfsX34	750_751delGA	http://www.ncbi.nlm.nih.gov/pubmed/20462274	Xiang Z, Biochemistry, 2010		Other ligands: γ2-MSH, MTII, ACTH, AGRP, synthetic	Complete LOF	Multiple ref	40		α-MSH		0			β-MSH		0			NDP-MSH		0		2.7027
Frameshift	I251WfsX34	750_751delGA	http://www.ncbi.nlm.nih.gov/pubmed/20733581	Aslan IR, Int J Obes, 2011	Compound heterozygote obese individual (I251WfsX34, I291del)		Complete LOF	Multiple ref			α-MSH		0
Frameshift	I251WfsX34	750_751delGA	http://www.ncbi.nlm.nih.gov/pubmed/20966905	van der Berg L, Obesity, 2011			Complete LOF	Multiple ref
Frameshift	G252DfsX34	750_753dupGATT					Complete LOF	Predicted
Frameshift	F254LfsX11	762_765delTGTT					Complete LOF	Predicted
Frameshift	F280AfsX12	835_836dupTG	http://www.ncbi.nlm.nih.gov/pubmed/10903343	Farooqi S, J Clin Invest, 2000	Also reported as "GT insertion at codon 279"		Complete LOF	Multiple ref			α-MSH		0
Frameshift	F280AfsX12	835_836dupTG	http://www.ncbi.nlm.nih.gov/pubmed/12646665	Farooqi S, N Engl J Med, 2003	Also reported as "GT insertion at codon 279"		Complete LOF	Multiple ref			α-MSH		0
Frameshift	F280AfsX12	835_836dupTG	http://www.ncbi.nlm.nih.gov/pubmed/16752916	Xiang Z, Biochemistry, 2006	Reported as "GT TM6 Ins" in the paper	Other ligands: γ2-MSH, MTII, ACTH, AGRP	Complete LOF	Multiple ref	6		α-MSH		0			β-MSH		0			NDP-MSH		0		2.17391
Frameshift	M292SfsX9	875delT					Complete LOF	Predicted
Frameshift	L322WfsX33	960delT	http://www.ncbi.nlm.nih.gov/pubmed/12970296	Hinney A, J Clin Endocrinol Metab, 2003	Also reported as "Y320fsX354" Frameshift results in protein longer than WT	COS-7 cell line	No LOF	Single ref		140	α-MSH	2.92157	135.714
Frameshift	C326VfsX29	976delT	http://www.ncbi.nlm.nih.gov/pubmed/17941900	Lee YS, Clin Endocrinol, 2008	Frameshift results in protein longer than WT Obese individuals		Partial LOF	Single ref			α-MSH	1.14512	67.9172
Nonsense	W16X	48G>A	http://www.ncbi.nlm.nih.gov/pubmed/12629567	Marti A, Int J Obes, 2003	Obese individuals		Complete LOF	Multiple ref
Nonsense	W16X	48G>A	http://www.ncbi.nlm.nih.gov/pubmed/21738238	Brumm H, Obesity, 2012		COS-7 cell line	Complete LOF	Multiple ref	5
Nonsense	W16X	48G>A	http://www.ncbi.nlm.nih.gov/pubmed/21969101	Bolze F, Pharmacogenomics J, 2013		HEK293 cell line for surface expr, COS-7 for cAMP assays	Complete LOF	Multiple ref	0		α-MSH		0								NDP-MSH		20
Nonsense	Y21X	63_64delCA					Complete LOF	Predicted
Nonsense	Y35X	105C>A	http://www.ncbi.nlm.nih.gov/pubmed/16752916	Xiang Z, Biochemistry, 2006		Other ligands: γ2-MSH, MTII, ACTH, AGRP	Complete LOF	Multiple ref	5		α-MSH		0			β-MSH		0			NDP-MSH		0		0.333333
Nonsense	Y35X	105C>A	http://www.ncbi.nlm.nih.gov/pubmed/21738238	Brumm H, Obesity, 2012		COS-7 cell line	Complete LOF	Multiple ref	0
Nonsense	Y35X;D37V	105C>A;110A>T	http://www.ncbi.nlm.nih.gov/pubmed/10199800	Hinney A, J Clin Endocrinol Metab, 1999			Complete LOF	Multiple ref
Nonsense	Y35X;D37V	105C>A;110A>T	http://www.ncbi.nlm.nih.gov/pubmed/15486053	Larsen LH, J Clin Endocrinol Metab, 2005	Obese individuals		Complete LOF	Multiple ref													NDP-MSH				0
Nonsense	Y35X;D37V	105C>A;110A>T	http://www.ncbi.nlm.nih.gov/pubmed/16507637	Lubrano-Berthelier C, J Clin Endocrinol Metab, 2006			Complete LOF	Multiple ref	0	10	α-MSH		0
Nonsense	Y35X;D37V	105C>A;110A>T	http://www.ncbi.nlm.nih.gov/pubmed/18559663	Stutzmann F, Diabetes, 2008			Complete LOF	Multiple ref
Nonsense	Y35X;D37V	105C>A;110A>T	http://www.ncbi.nlm.nih.gov/pubmed/20966905	van der Berg L, Obesity, 2011	Obese individuals		Complete LOF	Multiple ref
Nonsense	Q43X	127C>T	http://www.ncbi.nlm.nih.gov/pubmed/15951321	Buono P, Clin Chem, 2005	Obese individuals		Complete LOF	Single ref
Nonsense	Q43X	127C>T	http://www.ncbi.nlm.nih.gov/pubmed/20214954	Alfieri A, Gene, 2010			Complete LOF	Single ref													NDP-MSH		0
Nonsense	E61X	181G>T	http://www.ncbi.nlm.nih.gov/pubmed/21738238	Brumm H, Obesity, 2012		COS-7 cell line	Complete LOF	Single ref	5
Nonsense	S77X	230C>A	http://browser.1000genomes.org/				Complete LOF	Predicted
Nonsense	Y80X	240C>A	http://www.ncbi.nlm.nih.gov/pubmed/16507637	Lubrano-Berthelier C, J Clin Endocrinol Metab, 2006	Compound heterozygote obese individual (Y80X, I301T)		Complete LOF	Single ref	0	10	α-MSH		0
Nonsense	Y80X	240C>A	http://www.ncbi.nlm.nih.gov/pubmed/18559663	Stutzmann F, Diabetes, 2008	Compound heterozygote obese individual (Y80X, I301T)		Complete LOF	Single ref
Nonsense	C84X	252C>A					Complete LOF	Predicted
Nonsense	V128X	382delG					Complete LOF	Predicted
Nonsense	C138X	414C>A	http://browser.1000genomes.org/				Complete LOF	Predicted
Nonsense	Q156X	466C>T					Complete LOF	Predicted
Nonsense	W174X	522G>A	http://www.ncbi.nlm.nih.gov/pubmed/26244670	Polák E, J Pediatr Endocrinol Metab, 2015	Obese individuals		Complete LOF	Predicted
Nonsense	C196X	588C>A	http://browser.1000genomes.org/				Complete LOF	Predicted
Nonsense	W258X	773G>A					Complete LOF	Predicted
Nonsense	Y276X	828_829delTT					Complete LOF	Predicted
Nonsense	C277X	831T>A	http://www.ncbi.nlm.nih.gov/pubmed/17185898	Wang CL, J Endocrinol Invest, 2006	Obese individuals		Complete LOF	Predicted
Nonsense	C277X	831T>A	http://www.ncbi.nlm.nih.gov/pubmed/23895708	Yang JJ, Biomed Environ Sci, 2013	Obese individuals		Complete LOF	Predicted
Nonsense	Y287X	861T>A	http://www.ncbi.nlm.nih.gov/pubmed/12588803	Yeo GS, Hum Mol Genet, 2003			Complete LOF	Multiple ref	0		α-MSH		0								NDP-MSH				10
Nonsense	Y287X	861T>A	http://www.ncbi.nlm.nih.gov/pubmed/12646665	Farooqi S, N Engl J Med, 2003			Complete LOF	Multiple ref			α-MSH		0
Nonsense	Y287X	861T>A	http://www.ncbi.nlm.nih.gov/pubmed/16752916	Xiang Z, Biochemistry, 2006		Other ligands: γ2-MSH, MTII, ACTH, AGRP	Complete LOF	Multiple ref	30		α-MSH	100				β-MSH	40.4762				NDP-MSH	26.6667			1.55556
Nonsense	S295X	884C>A					Complete LOF	Predicted
Nonsense	Y302X		http://exac.broadinstitute.org/				Complete LOF	Predicted
Nonsense	Q307X	919C>T	http://www.ncbi.nlm.nih.gov/pubmed/17517246	Reinehr T, J Pediatr, 2007	Obese individuals		Complete LOF	Multiple ref
Nonsense	Q307X	919C>T	http://www.ncbi.nlm.nih.gov/pubmed/18997677	Reinehr T, Obesity, 2009	Obese individuals	COS-7 cell line	Complete LOF	Multiple ref													NDP-MSH		0
Nonsense	Q307X	919C>T	http://www.ncbi.nlm.nih.gov/pubmed/19284607	Santoro N, BMC Med Genet, 2009			Complete LOF	Multiple ref	31		α-MSH		0			β-MSH		0			NDP-MSH		0		0
Nonsense	Q307X	919C>T	http://www.ncbi.nlm.nih.gov/pubmed/21729752	Wang ZQ, Biochim Biophys Acta, 2011			Complete LOF	Multiple ref	20	20	α-MSH		0		0	β-MSH		0		0
Nonsense	Q307X	919C>T	http://www.ncbi.nlm.nih.gov/pubmed/21738238	Brumm H, Obesity, 2012		COS-7 cell line	Complete LOF	Multiple ref	40
Nonsense	K311X	931A>T					Complete LOF	Predicted
Nonsense	C326X	978T>A	http://evs.gs.washington.edu/EVS/				Unknown	No info
Nonsense	L328X		http://exac.broadinstitute.org/				Unknown	No info
Deletion	VADML88_92del	262_276del	http://www.ncbi.nlm.nih.gov/pubmed/14671178	Donohoue PA, J Clin Endocrinol Metab, 2003			Complete LOF	Single ref	100		α-MSH		0								NDP-MSH		0		0
Deletion	I170del	507_509delCAT	http://www.ncbi.nlm.nih.gov/pubmed/18559663	Stutzmann F, Diabetes, 2008	Lean individuals		Complete LOF	Single ref
Deletion	I170del	507_509delCAT	http://www.ncbi.nlm.nih.gov/pubmed/21729752	Wang ZQ, Biochim Biophys Acta, 2011			Complete LOF	Single ref	10	25	α-MSH		0		0	β-MSH		0		0
Deletion	M200del	597_599delCAT	http://www.ncbi.nlm.nih.gov/pubmed/19301229	Wangensteen T, Exp Clin Endocrinol Diab, 2009	Homozygous obese individual No access to full-text article, probably no functional assay		Unknown	No info
Deletion	M200del	597_599delCAT	http://www.ncbi.nlm.nih.gov/pubmed/22492873	Hatoum IJ, J Clin Endocrinol Metab, 2012	Reported as "p.T199TdelM" in the paper		Unknown	No info
Deletion	M215del	643_645delATG	http://www.ncbi.nlm.nih.gov/pubmed/27394708	Neocleous V, Hormones (Athens), 2016	Obese individuals		Unknown	No info
Deletion	I291del	873_875delCAT	http://www.ncbi.nlm.nih.gov/pubmed/20733581	Aslan IR, Int J Obes, 2011	Compound heterozygote obese individual (I251WfsX34, I291del)		Complete LOF	Single ref			α-MSH		0
Missense	M1I	3G>A					Unknown	No info
Missense	M1I	3G>C					Unknown	No info
Missense	N3K	9C>A	http://browser.1000genomes.org/				Unknown	No info
Missense	S4F	11C>T	http://www.ncbi.nlm.nih.gov/pubmed/19091795	Calton MA, Hum Mol Genet, 2009			No LOF	Multiple ref			α-MSH	0.557759	93.2639
Missense	S4F	11C>T	http://www.ncbi.nlm.nih.gov/pubmed/24705671	Moore BS, PLoS One, 2014			No LOF	Multiple ref	95
Missense	S4F	11C>T			Obese individuals	Pitié unpublished data	No LOF	Multiple ref	90	106	α-MSH	0.7	78
Missense	T5N		http://exac.broadinstitute.org/				Unknown	No info
Missense	R7C	19C>T	http://www.ncbi.nlm.nih.gov/pubmed/16492696	Hinney A, J Clin Endocrinol Metab, 2006		COS-7 cell line	No LOF	Multiple ref	100	133	α-MSH	0.254902	79			β-MSH	3	83			NDP-MSH	0.17284	75
Missense	R7C	19C>T	http://www.ncbi.nlm.nih.gov/pubmed/19298524	Fan ZC, J Cell Mol Med, 2009			No LOF	Multiple ref	45	100											NDP-MSH	2.5082	102	0.93617	99
Missense	R7H	20G>A	http://www.ncbi.nlm.nih.gov/pubmed/15489963	Srinivasan S, J Clin Invest, 2004			No LOF	Multiple ref	80		α-MSH	1.75	80
Missense	R7H	20G>A	http://www.ncbi.nlm.nih.gov/pubmed/20462274	Xiang Z, Biochemistry, 2010		Other ligands: γ2-MSH, MTII, ACTH, AGRP, synthetic	No LOF	Multiple ref	100		α-MSH	0.61194				β-MSH	0.6				NDP-MSH	1.82609		0.97619	137.838
Missense	R7H	20G>A	http://www.ncbi.nlm.nih.gov/pubmed/22492873	Hatoum IJ, J Clin Endocrinol Metab, 2012			No LOF	Multiple ref
Missense	R7S		http://exac.broadinstitute.org/				Unknown	No info
Missense	H10Y	28C>T	http://browser.1000genomes.org/				Unknown	No info
Missense	T11A	31A>G	http://www.ncbi.nlm.nih.gov/pubmed/12646665	Farooqi S, N Engl J Med, 2003		Discordant functional assays: decr efficacy (Emax) and incr potency (EC50) with α-MSH, normal binding of NDP-MSH	No LOF	Multiple ref			α-MSH	0.1	40
Missense	T11A	31A>G	http://www.ncbi.nlm.nih.gov/pubmed/16030156	Tao YX, J Clin Endocrinol Metab, 2005			No LOF	Multiple ref		85											NDP-MSH	0.48	109	1.79667	136
Missense	T11A	31A>G	http://www.ncbi.nlm.nih.gov/pubmed/16752916	Xiang Z, Biochemistry, 2006		Other ligands: γ2-MSH, MTII, ACTH, AGRP	No LOF	Multiple ref			α-MSH	0.446154				β-MSH	0.380952				NDP-MSH	1.53333		0.588571	66.6667
Missense	T11A	31A>G	http://www.ncbi.nlm.nih.gov/pubmed/18559663	Stutzmann F, Diabetes, 2008			No LOF	Multiple ref
Missense	T11A	31A>G	http://www.ncbi.nlm.nih.gov/pubmed/22492873	Hatoum IJ, J Clin Endocrinol Metab, 2012			No LOF	Multiple ref
Missense	T11I		http://exac.broadinstitute.org/				Unknown	No info
Missense	T11S	31A>T	http://www.ncbi.nlm.nih.gov/pubmed/10903341	Vaisse C, J Clin Invest, 2000		Error in Fig.1d layout, text reports a function similar to WT	No LOF	Multiple ref			α-MSH	1	100								NDP-MSH			0.952703
Missense	T11S	31A>T	http://www.ncbi.nlm.nih.gov/pubmed/15489963	Srinivasan S, J Clin Invest, 2004			No LOF	Multiple ref	75		α-MSH	2.125	70
Missense	T11S	32C>G	http://www.ncbi.nlm.nih.gov/pubmed/16507637	Lubrano-Berthelier C, J Clin Endocrinol Metab, 2006			No LOF	Multiple ref	100	73	α-MSH	2.79032	97
Missense	T11S	31A>T	http://www.ncbi.nlm.nih.gov/pubmed/16752916	Xiang Z, Biochemistry, 2006		Other ligands: γ2-MSH, MTII, ACTH, AGRP	No LOF	Multiple ref			α-MSH	0.353846				β-MSH	0.571429				NDP-MSH	1.06667		1.18571	122.222
Missense	H14Q		http://exac.broadinstitute.org/				Unknown	No info
Missense	R18C	52C>T	http://www.ncbi.nlm.nih.gov/pubmed/10903341	Vaisse C, J Clin Invest, 2000		Error in Fig.1d layout, text reports a function similar to WT	No LOF	Multiple ref			α-MSH	1	100								NDP-MSH			0.915541
Missense	R18C	52C>T	http://www.ncbi.nlm.nih.gov/pubmed/15489963	Srinivasan S, J Clin Invest, 2004			No LOF	Multiple ref	95		α-MSH	1.25	90
Missense	R18C	52C>T	http://www.ncbi.nlm.nih.gov/pubmed/16492696	Hinney A, J Clin Endocrinol Metab, 2006			No LOF	Multiple ref
Missense	R18C	52C>T	http://www.ncbi.nlm.nih.gov/pubmed/16507637	Lubrano-Berthelier C, J Clin Endocrinol Metab, 2006			No LOF	Multiple ref	115	36	α-MSH	1.64516	87
Missense	R18C	52C>T	http://www.ncbi.nlm.nih.gov/pubmed/16752916	Xiang Z, Biochemistry, 2006		Other ligands: γ2-MSH, MTII, ACTH, AGRP	No LOF	Multiple ref	45		α-MSH	1.06154				β-MSH	0.761905				NDP-MSH	1.6		0.225714	44.4444
Missense	R18C	52C>T	http://www.ncbi.nlm.nih.gov/pubmed/18559663	Stutzmann F, Diabetes, 2008			No LOF	Multiple ref
Missense	R18C	52C>T	http://www.ncbi.nlm.nih.gov/pubmed/20696697	Roubert P, J Endocrinol, 2010			No LOF	Multiple ref			α-MSH	1.13333	37.8947	0.615385							NDP-MSH				40.8163
Missense	R18H	53G>A	http://www.ncbi.nlm.nih.gov/pubmed/15489963	Srinivasan S, J Clin Invest, 2004			No LOF	Multiple ref	95		α-MSH	1.125	90
Missense	R18H	53G>A	http://www.ncbi.nlm.nih.gov/pubmed/16507637	Lubrano-Berthelier C, J Clin Endocrinol Metab, 2006			No LOF	Multiple ref	150	46	α-MSH	0.596774	106
Missense	R18H	53G>A	http://www.ncbi.nlm.nih.gov/pubmed/18559663	Stutzmann F, Diabetes, 2008			No LOF	Multiple ref
Missense	R18H	53G>A	http://www.ncbi.nlm.nih.gov/pubmed/20462274	Xiang Z, Biochemistry, 2010		Other ligands: γ2-MSH, MTII, ACTH, AGRP, synthetic	No LOF	Multiple ref	85		α-MSH	1				β-MSH	0.333333				NDP-MSH	0.652174		0.714286	67.5676
Missense	R18H	53G>A	http://www.ncbi.nlm.nih.gov/pubmed/20696697	Roubert P, J Endocrinol, 2010			No LOF	Multiple ref			α-MSH	0.533333	57.8947	0.615385							NDP-MSH				62.2449
Missense	R18L	53G>T	http://www.ncbi.nlm.nih.gov/pubmed/14633862	Lubrano-Berthelier C, Diabetes, 2003			No LOF	Multiple ref
Missense	R18L	53G>T	http://www.ncbi.nlm.nih.gov/pubmed/15489963	Srinivasan S, J Clin Invest, 2004			No LOF	Multiple ref	95		α-MSH	1	100
Missense	R18L	53G>T	http://www.ncbi.nlm.nih.gov/pubmed/20462274	Xiang Z, Biochemistry, 2010		Other ligands: γ2-MSH, MTII, ACTH, AGRP, synthetic	No LOF	Multiple ref	95		α-MSH	0.649254				β-MSH	0.7				NDP-MSH	0.956522		4.46429	124.324
Missense	Y21C	62A>G	http://browser.1000genomes.org/				Unknown	No info
Missense	L23R	68T>G	http://www.ncbi.nlm.nih.gov/pubmed/17185898	Wang CL, J Endocrinol Invest, 2006	Obese and lean individuals Polymorphism in Chinese population?		Unknown	No info
Missense	S25R		http://exac.broadinstitute.org/				Unknown	No info
Missense	A27T		http://exac.broadinstitute.org/				Unknown	No info
Missense	S30F	89C>T	http://www.ncbi.nlm.nih.gov/pubmed/10199800	Hinney A, J Clin Endocrinol Metab, 1999	Compound heterozygote obese individual (S30F, G252S)		No LOF	Multiple ref
Missense	S30F	89C>T	http://www.ncbi.nlm.nih.gov/pubmed/12970296	Hinney A, J Clin Endocrinol Metab, 2003		COS-7 cell line	No LOF	Multiple ref		140	α-MSH	0.45098	157.143
Missense	S30F	89C>T	http://www.ncbi.nlm.nih.gov/pubmed/16492696	Hinney A, J Clin Endocrinol Metab, 2006			No LOF	Multiple ref
Missense	S30F	89C>T	http://www.ncbi.nlm.nih.gov/pubmed/16752916	Xiang Z, Biochemistry, 2006		Other ligands: γ2-MSH, MTII, ACTH, AGRP	No LOF	Multiple ref			α-MSH	0.646154				β-MSH	0.690476				NDP-MSH	2.3		0.581429	77.7778
Missense	S30F	89C>T	http://www.ncbi.nlm.nih.gov/pubmed/18559663	Stutzmann F, Diabetes, 2008	Lean individuals		No LOF	Multiple ref
Missense	S30F	89C>T	http://www.ncbi.nlm.nih.gov/pubmed/19091795	Calton MA, Hum Mol Genet, 2009			No LOF	Multiple ref			α-MSH	1.24615	72.8643
Missense	S30F	89C>T	http://www.ncbi.nlm.nih.gov/pubmed/12499395	Lubrano-Berthelier C, Hum Mol Genet, 2003	Individual with S30F/G252S haplotype (on the same allele)	Function of S30F variant alone reported in this row	No LOF	Multiple ref	120		α-MSH	1.98077	80
Missense	S30F/G252S	89C>T;754G>A	http://www.ncbi.nlm.nih.gov/pubmed/12499395	Lubrano-Berthelier C, Hum Mol Genet, 2003	Individual with S30F/G252S haplotype (on the same allele)	Function of both S30F and G252S variants on the same allele	Partial LOF	Multiple ref	60		α-MSH	4.20192	80
Missense	S30F/G252S	89C>T;754G>A	http://www.ncbi.nlm.nih.gov/pubmed/12690102	Nijenhuis WA, J Biol Chem, 2003		Function of both S30F and G252S variants on the same allele	Partial LOF	Multiple ref	69		α-MSH	9.60784	73	1.21818							NDP-MSH			0.736264	69
Missense	L31F	91C>T	http://browser.1000genomes.org/				Unknown	No info
Missense	G32E	95G>A	http://www.ncbi.nlm.nih.gov/pubmed/17357083	Ahituv N, Am J Hum Genet, 2007		Limited data, Table 4 only "minor reduction of function"	No LOF	Multiple ref		70	α-MSH	1
Missense	G32E	95G>A	http://www.ncbi.nlm.nih.gov/pubmed/19091795	Calton MA, Hum Mol Genet, 2009			No LOF	Multiple ref			α-MSH	1.86154	105.692
Missense	G32R	94G>A	http://browser.1000genomes.org/				Unknown	No info
Missense	K33T	98A>C					Unknown	No info
Missense	G34A	101G>C	http://www.ncbi.nlm.nih.gov/pubmed/24705671	Moore BS, PLoS One, 2014			No LOF	Single ref	85		α-MSH	1.04623	100
Missense	G34R	100G>C	http://browser.1000genomes.org/				Unknown	No info
Missense	Y35C	104A>G	http://www.ncbi.nlm.nih.gov/pubmed/16886960	Rong R, Clin Endocrinol, 2006	Obese and lean individuals		No LOF	Single ref	100	171.574	α-MSH	2.51189	100								NDP-MSH	1.14286	105	0.827404	109
Missense	S36F		http://exac.broadinstitute.org/				Unknown	No info
Missense	S36T	106T>A	http://www.ncbi.nlm.nih.gov/pubmed/19011902	Hughes DA, Hum Genet, 2009		COS-7 cell line	No LOF	Multiple ref	107	83	α-MSH	2.90909	81			β-MSH	3.2	82			NDP-MSH	1.27778	88
Missense	S36T	106T>A	http://www.ncbi.nlm.nih.gov/pubmed/27222505	Bonnefond A, Diab Care, 2016	Obese individuals		No LOF	Multiple ref			α-MSH	10	127
Missense	S36Y	107C>A	http://www.ncbi.nlm.nih.gov/pubmed/15486053	Larsen LH, J Clin Endocrinol Metab, 2005			No LOF	Multiple ref			α-MSH	1.52941				MT-II	2	86			NDP-MSH			0.2	95
Missense	S36Y	107C>A	http://www.ncbi.nlm.nih.gov/pubmed/20462274	Xiang Z, Biochemistry, 2010		Other ligands: γ2-MSH, MTII, ACTH, AGRP, synthetic	No LOF	Multiple ref	90		α-MSH	0.656716				β-MSH	1.7				NDP-MSH	1.52174		0.940476	140.541
Missense	D37G	110A>G	http://www.ncbi.nlm.nih.gov/pubmed/19011902	Hughes DA, Hum Genet, 2009			No LOF	Single ref	100	83	α-MSH	0.636364	78			β-MSH	1.5	75			NDP-MSH	0.861111	83
Missense	D37V		http://exac.broadinstitute.org/				Unknown	No info
Missense	G38R		http://exac.broadinstitute.org/				Unknown	No info
Missense	C40R	118T>C	http://www.ncbi.nlm.nih.gov/pubmed/14504270	Tarnow P, J Biol Chem, 2003		COS-7 cell line	No LOF	Multiple ref		112											NDP-MSH	1.6	118.6	1.47368	87.6
Missense	C40R	118T>C	http://www.ncbi.nlm.nih.gov/pubmed/16886960	Rong R, Clin Endocrinol, 2006			No LOF	Multiple ref	100	156.851	α-MSH	1	130								NDP-MSH	0.761905	87	1.04743	72
Missense	C40Y	119G>A	http://www.ncbi.nlm.nih.gov/pubmed/19011902	Hughes DA, Hum Genet, 2009		COS-7 cell line	No LOF	Single ref	49	108	α-MSH	1.36364	99			β-MSH	1.9	98			NDP-MSH	1.36111	103
Missense	C40Y	119G>A	http://www.ncbi.nlm.nih.gov/pubmed/20966905	van der Berg L, Obesity, 2011			No LOF	Single ref
Missense	E42K	124G>A	http://www.ncbi.nlm.nih.gov/pubmed/20530052	Demiralp DO, Clin Appl Thromb Hemost, 2011	Obese individuals		No LOF	Single ref
Missense	E42K	124G>A				GOOS unpublished data	No LOF	Single ref	114.2		α-MSH	1.32281	98
Missense	V46A	137T>C					Unknown	No info
Missense	P48L		http://exac.broadinstitute.org/				Unknown	No info
Missense	P48S	142C>T	http://www.ncbi.nlm.nih.gov/pubmed/12032748	Miraglia del Giudice E, Int J Obes, 2002			No LOF	Multiple ref
Missense	P48S	142C>T	http://www.ncbi.nlm.nih.gov/pubmed/12959994	Tao YX, Endocrinology, 2003			No LOF	Multiple ref													NDP-MSH	0.833333	101	0.481651	79
Missense	P48S	142C>T	http://www.ncbi.nlm.nih.gov/pubmed/20462274	Xiang Z, Biochemistry, 2010		Other ligands: γ2-MSH, MTII, ACTH, AGRP, synthetic	No LOF	Multiple ref	90		α-MSH	2.4403				β-MSH	2.46667				NDP-MSH	2.47826		0.857143	48.6486
Missense	V50G	149T>G					Unknown	No info
Missense	V50M	148G>A	http://www.ncbi.nlm.nih.gov/pubmed/11487744	Dubern B, J Pediatr, 2001			No LOF	Multiple ref
Missense	V50M	148G>A	http://www.ncbi.nlm.nih.gov/pubmed/12499395	Lubrano-Berthelier C, Hum Mol Genet, 2003	Lean individuals		No LOF	Multiple ref	69		α-MSH	1.57692	95
Missense	V50M	148G>A	http://www.ncbi.nlm.nih.gov/pubmed/12959994	Tao YX, Endocrinology, 2003			No LOF	Multiple ref													NDP-MSH	2.95833	123	0.37844	74
Missense	V50M	148G>A	http://www.ncbi.nlm.nih.gov/pubmed/20462274	Xiang Z, Biochemistry, 2010		Other ligands: γ2-MSH, MTII, ACTH, AGRP, synthetic	No LOF	Multiple ref	90		α-MSH	1.28358				β-MSH	1.8				NDP-MSH	1.52174		4.05952	59.4595
Missense	V50M	148G>A	http://www.ncbi.nlm.nih.gov/pubmed/20696697	Roubert P, J Endocrinol, 2010			No LOF	Multiple ref			α-MSH	1.23333	73.6842	0.846154							NDP-MSH				69.3878
Missense	F51L	151T>C	http://www.ncbi.nlm.nih.gov/pubmed/12646666	Branson R, N Engl J Med, 2003		Ambiguous refs: partial LOF-normal function Functional assays: no efficacy data (Emax) and decr potency (EC50) for α-MSH and β-MSH, WT-like for NDP-MSH	Ambiguous partial LOF-WT	Multiple ref
Missense	F51L	153T>G	http://www.ncbi.nlm.nih.gov/pubmed/16030156	Tao YX, J Clin Endocrinol Metab, 2005			Ambiguous partial LOF-WT	Multiple ref		100											NDP-MSH	1.44	99	0.617375	108
Missense	F51L	151T>C	http://www.ncbi.nlm.nih.gov/pubmed/18559663	Stutzmann F, Diabetes, 2008			Ambiguous partial LOF-WT	Multiple ref
Missense	F51L	153T>G	http://www.ncbi.nlm.nih.gov/pubmed/20462274	Xiang Z, Biochemistry, 2010		Other ligands: γ2-MSH, MTII, ACTH, AGRP, synthetic	Ambiguous partial LOF-WT	Multiple ref	110		α-MSH	12.7612				β-MSH	25.7				NDP-MSH	1.82609		1.96429	113.514
Missense	T53I	158C>T				GOOS unpublished data	No LOF	Single ref	32.9		α-MSH	0.675439	77.2
Missense	L54P	161T>C	http://www.ncbi.nlm.nih.gov/pubmed/18801902	Tan K, Endocrinology, 2009			Partial LOF	Single ref	21	77.1562	α-MSH	2.04521	50.0172								NDP-MSH			0.916667	32.5
Missense	G55C		http://exac.broadinstitute.org/				Unknown	No info
Missense	G55D	164G>A	http://www.ncbi.nlm.nih.gov/pubmed/18801902	Tan K, Endocrinology, 2009			Complete LOF	Single ref	67	119.814	α-MSH	29.2553	11.91								NDP-MSH			1.96875	68.6
Missense	G55V	164G>T	http://www.ncbi.nlm.nih.gov/pubmed/17030971	Cai G, Obesity, 2006			Partial LOF	Multiple ref			α-MSH	12.5893	100
Missense	G55V	164G>T	http://www.ncbi.nlm.nih.gov/pubmed/18801902	Tan K, Endocrinology, 2009			Partial LOF	Multiple ref	138	181.818	α-MSH	74.734	116.458								NDP-MSH			1.72917	128.5
Missense	G55V	164G>T	http://www.ncbi.nlm.nih.gov/pubmed/24276017	Hohenadel MG, Int J Obes, 2014			Partial LOF	Multiple ref	105		α-MSH	56.6457	84.87		40						NDP-MSH	3.38125	97.08	1.40377	55.4
Missense	I57L		http://exac.broadinstitute.org/				Unknown	No info
Missense	S58C	172A>T	http://www.ncbi.nlm.nih.gov/pubmed/11487744	Dubern B, J Pediatr, 2001			Partial LOF	Multiple ref
Missense	S58C	172A>T	http://www.ncbi.nlm.nih.gov/pubmed/12499395	Lubrano-Berthelier C, Hum Mol Genet, 2003			Partial LOF	Multiple ref	50		α-MSH	15.2692	50
Missense	S58C	172A>T	http://www.ncbi.nlm.nih.gov/pubmed/12959994	Tao YX, Endocrinology, 2003			Partial LOF	Multiple ref													NDP-MSH	1.95833	98	2.10321	14
Missense	S58C	172A>T	http://www.ncbi.nlm.nih.gov/pubmed/16752916	Xiang Z, Biochemistry, 2006		Other ligands: γ2-MSH, MTII, ACTH, AGRP	Partial LOF	Multiple ref	30		α-MSH	28.4615				β-MSH	36.4286				NDP-MSH	4.33333		1.12143	22.2222
Missense	S58C	172A>T	http://www.ncbi.nlm.nih.gov/pubmed/20696697	Roubert P, J Endocrinol, 2010			Partial LOF	Multiple ref			α-MSH	22.3333	42.1053	2.03846							NDP-MSH				27.551
Missense	S58C	172A>T	http://www.ncbi.nlm.nih.gov/pubmed/20826565	René P, J Pharmacol Exp Ther, 2010			Partial LOF	Multiple ref	40
Missense	S58C	172A>T	http://www.ncbi.nlm.nih.gov/pubmed/25136332	Tao YX, Front Endocrinol, 2014		HEK293 cell line	Partial LOF	Multiple ref	5
Missense	S58G	172A>G	http://browser.1000genomes.org/				Unknown	No info
Missense	E61G	182A>G					Unknown	No info
Missense	E61K	181G>A	http://www.ncbi.nlm.nih.gov/pubmed/17357083	Ahituv N, Am J Hum Genet, 2007		Limited data, Table 4 only "severely reduced function"	Partial LOF	Multiple ref		≤10
Missense	E61K	181G>A	http://www.ncbi.nlm.nih.gov/pubmed/18801902	Tan K, Endocrinology, 2009			Partial LOF	Multiple ref	25	166.2	α-MSH	2.87234	19.8461								NDP-MSH				39.6
Missense	E61K	181G>A	http://www.ncbi.nlm.nih.gov/pubmed/19091795	Calton MA, Hum Mol Genet, 2009			Partial LOF	Multiple ref			α-MSH	12.6692	29.6304
Missense	E61K	181G>A	http://www.ncbi.nlm.nih.gov/pubmed/20462274	Xiang Z, Biochemistry, 2010		Other ligands: γ2-MSH, MTII, ACTH, AGRP, synthetic	Partial LOF	Multiple ref	50		α-MSH	61.194				β-MSH	145.667				NDP-MSH	26.087			2.02703
Missense	E61K	181G>A	http://www.ncbi.nlm.nih.gov/pubmed/20826565	René P, J Pharmacol Exp Ther, 2010			Partial LOF	Multiple ref	26
Missense	N62S	185A>G	http://www.ncbi.nlm.nih.gov/pubmed/10903343	Farooqi S, J Clin Invest, 2000			Complete LOF	Multiple ref			α-MSH		20
Missense	N62S	185A>G	http://www.ncbi.nlm.nih.gov/pubmed/12646665	Farooqi S, N Engl J Med, 2003			Complete LOF	Multiple ref			α-MSH	2.512	20
Missense	N62S	185A>G	http://www.ncbi.nlm.nih.gov/pubmed/12499395	Lubrano-Berthelier C, Hum Mol Genet, 2003	Homozygous		Complete LOF	Multiple ref	35
Missense	N62S	185A>G	http://www.ncbi.nlm.nih.gov/pubmed/12588803	Yeo GS, Hum Mol Genet, 2003		Other ligand: AGRP	Complete LOF	Multiple ref			α-MSH	28.5714	20								NDP-MSH				20
Missense	N62S	185A>G	http://www.ncbi.nlm.nih.gov/pubmed/12959994	Tao YX, Endocrinology, 2003			Complete LOF	Multiple ref													NDP-MSH	1.625	23	0.188073	5
Missense	N62S	185A>G	http://www.ncbi.nlm.nih.gov/pubmed/16752916	Xiang Z, Biochemistry, 2006		Other ligands: γ2-MSH, MTII, ACTH, AGRP	Complete LOF	Multiple ref	10		α-MSH	235.385				β-MSH	350				NDP-MSH	158			1.44444
Missense	N62S	185A>G	http://www.ncbi.nlm.nih.gov/pubmed/19011902	Hughes DA, Hum Genet, 2009		COS-7 cell line	Complete LOF	Multiple ref	51	85	α-MSH		28			β-MSH		20			NDP-MSH		22
Missense	N62S	185A>G	http://www.ncbi.nlm.nih.gov/pubmed/20826565	René P, J Pharmacol Exp Ther, 2010			Complete LOF	Multiple ref	18
Missense	N62S	185A>G	http://www.ncbi.nlm.nih.gov/pubmed/20966905	van der Berg L, Obesity, 2011			Complete LOF	Multiple ref
Missense	N62S	185A>G	http://www.ncbi.nlm.nih.gov/pubmed/25076858	Huang H, Int J Biol Sci, 2014		HEK293 cell line	Complete LOF	Multiple ref	30												NDP-MSH				25
Missense	N62S	185A>G	http://www.ncbi.nlm.nih.gov/pubmed/25136332	Tao YX, Front Endocrinol, 2014		HEK293 cell line	Complete LOF	Multiple ref	10
Missense	I63F		http://exac.broadinstitute.org/				Unknown	No info
Missense	L64I		http://exac.broadinstitute.org/				Unknown	No info
Missense	I66T	197T>C					Unknown	No info
Missense	A68E	203C>A					Unknown	No info
Missense	A68V	203C>T					Unknown	No info
Missense	A68T	202G>A	http://browser.1000genomes.org/				Unknown	No info
Missense	I69M	207A>G	http://www.ncbi.nlm.nih.gov/pubmed/16507637	Lubrano-Berthelier C, J Clin Endocrinol Metab, 2006			Complete LOF	Single ref	31	5	α-MSH		0
Missense	I69M	207A>G	http://www.ncbi.nlm.nih.gov/pubmed/18559663	Stutzmann F, Diabetes, 2008			Complete LOF	Single ref
Missense	I69R	206T>G	http://www.ncbi.nlm.nih.gov/pubmed/19301229	Wangensteen T, Exp Clin Endocrinol Diab, 2009	No access to full-text article, probably no functional assay		Complete LOF	Multiple ref
Missense	I69R	206T>G	http://www.ncbi.nlm.nih.gov/pubmed/21729752	Wang ZQ, Biochim Biophys Acta, 2011			Complete LOF	Multiple ref	5	20	α-MSH		0		0	β-MSH		0		0
Missense	I69R	206T>G	http://www.ncbi.nlm.nih.gov/pubmed/25076858	Huang H, Int J Biol Sci, 2014		HEK293 cell line	Complete LOF	Multiple ref	15												NDP-MSH				0
Missense	I69R	206T>G	http://www.ncbi.nlm.nih.gov/pubmed/25136332	Tao YX, Front Endocrinol, 2014		HEK293 cell line	Complete LOF	Multiple ref	10
Missense	I69T	206T>C	http://www.ncbi.nlm.nih.gov/pubmed/18801902	Tan K, Endocrinology, 2009			Partial LOF	Multiple ref	44	207.692	α-MSH	1.67819	47.0082								NDP-MSH			0.885417	24.8
Missense	I69T	206T>C	http://www.ncbi.nlm.nih.gov/pubmed/20462274	Xiang Z, Biochemistry, 2010		Other ligands: γ2-MSH, MTII, ACTH, AGRP, synthetic	Partial LOF	Multiple ref	75		α-MSH	10.1493				β-MSH	31.7333				NDP-MSH	21.7391		2.16667	8.10811
Missense	I69T	206T>C	http://www.ncbi.nlm.nih.gov/pubmed/20826565	René P, J Pharmacol Exp Ther, 2010			Partial LOF	Multiple ref	34
Missense	A70D	209C>A					Unknown	No info
Missense	A70T	208G>A	http://www.ncbi.nlm.nih.gov/pubmed/16492696	Hinney A, J Clin Endocrinol Metab, 2006		COS-7 cell line	No LOF	Single ref	90	142	α-MSH	0.268627	115.4			β-MSH	0.775	103			NDP-MSH	0.493827	120
Missense	K71R		http://exac.broadinstitute.org/				Unknown	No info
Missense	N72K	216C>A	http://www.ncbi.nlm.nih.gov/pubmed/25163632	Delhanty PJD, Mol Biol Rep, 2014	Homozygous		Complete LOF	Single ref	3.33333		α-MSH	2.24242	20
Missense	N72S	215A>G				GOOS unpublished data	Partial LOF	Single ref	78.6		α-MSH	1.20877	52.1
Missense	K73E	217A>G	http://browser.1000genomes.org/				Unknown	No info
Missense	K73N	219G>T	http://browser.1000genomes.org/				Unknown	No info
Missense	K73R	218A>G	http://www.ncbi.nlm.nih.gov/pubmed/21404042	Nowacka-Woszuk J, J Appl Genet, 2011	Lean individuals		Unknown	No info
Missense	K73T	218A>C	http://browser.1000genomes.org/				Unknown	No info
Missense	N74I	221_222AT>TC	http://www.ncbi.nlm.nih.gov/pubmed/23251400	Granell S, PLoS One, 2012		Neuronal N2A cell line	Unknown	No info	90
Missense	H76R	227A>G	http://www.ncbi.nlm.nih.gov/pubmed/18559663	Stutzmann F, Diabetes, 2008		Ambiguous refs: normal or possible gain of function with limited data. Functional assays repeated => new conclusion.	Partial LOF	Multiple ref		187	α-MSH	0.120781	135.469
Missense	H76R	227A>G	http://www.ncbi.nlm.nih.gov/pubmed/21729752	Wang ZQ, Biochim Biophys Acta, 2011			Partial LOF	Multiple ref	60	1700	α-MSH	0.355212	158.55	0.0245275	151.05	β-MSH	0.364198	78.4	0.0739152	81.74
Missense	H76R	227A>G	http://www.ncbi.nlm.nih.gov/pubmed/24705671	Moore BS, PLoS One, 2014			Partial LOF	Multiple ref	95
Missense	H76R	227A>G				GOOS unpublished data	Partial LOF	Multiple ref	76.5		α-MSH	0.185965	61.8
Missense	P78L	233C>T	http://www.ncbi.nlm.nih.gov/pubmed/10199800	Hinney A, J Clin Endocrinol Metab, 1999			Complete LOF	Multiple ref
Missense	P78L	233C>T	http://www.ncbi.nlm.nih.gov/pubmed/12499395	Lubrano-Berthelier C, Hum Mol Genet, 2003			Complete LOF	Multiple ref	31		α-MSH		0
Missense	P78L	233C>T	http://www.ncbi.nlm.nih.gov/pubmed/12690102	Nijenhuis WA, J Biol Chem, 2003			Complete LOF	Multiple ref	0.89		α-MSH		0		0						NDP-MSH				0.89
Missense	P78L	233C>T	http://www.ncbi.nlm.nih.gov/pubmed/12959994	Tao YX, Endocrinology, 2003			Complete LOF	Multiple ref													NDP-MSH		0		0
Missense	P78L	233C>T	http://www.ncbi.nlm.nih.gov/pubmed/12970296	Hinney A, J Clin Endocrinol Metab, 2003		COS-7 cell line	Complete LOF	Multiple ref		80	α-MSH	11.1765	35.7143
Missense	P78L	233C>T	http://www.ncbi.nlm.nih.gov/pubmed/16752916	Xiang Z, Biochemistry, 2006		Other ligands: γ2-MSH, MTII, ACTH, AGRP	Complete LOF	Multiple ref	15		α-MSH		0			β-MSH		0			NDP-MSH		0		0.555556
Missense	P78L	233C>T	http://www.ncbi.nlm.nih.gov/pubmed/20631012	Granell S, Mol Endocrinol, 2010		Neuronal N2A cell line	Complete LOF	Multiple ref	35
Missense	P78L	233C>T	http://www.ncbi.nlm.nih.gov/pubmed/25076858	Huang H, Int J Biol Sci, 2014		HEK293 cell line	Complete LOF	Multiple ref	25												NDP-MSH				0
Missense	P78L	233C>T	http://www.ncbi.nlm.nih.gov/pubmed/25136332	Tao YX, Front Endocrinol, 2014		HEK293 cell line	Complete LOF	Multiple ref	0
Missense	M79I	237G>C	http://www.ncbi.nlm.nih.gov/pubmed/19301229	Wangensteen T, Exp Clin Endocrinol Diab, 2009	No access to full-text article, probably no functional assay		Partial LOF	Single ref
Missense	M79I	237G>C	http://www.ncbi.nlm.nih.gov/pubmed/21729752	Wang ZQ, Biochim Biophys Acta, 2011			Partial LOF	Single ref	110	10	α-MSH	59.112	59.84	0.194926	97.2	β-MSH	87.6451	51.64	0.42001	98.24
Missense	Y80C	239A>G				GOOS unpublished data	Partial LOF	Single ref	53.4		α-MSH	7.33684	39.8
Missense	Y80H		http://exac.broadinstitute.org/				Unknown	No info
Missense	Y80N	238T>A					Unknown	No info
Missense	F81V	241T>G					Unknown	No info
Missense	F82L	244T>C	http://browser.1000genomes.org/				Unknown	No info
Missense	I83V	247A>G					Unknown	No info
Missense	C84R	250T>C	http://www.ncbi.nlm.nih.gov/pubmed/17579204	Hainerová I, J Clin Endocrinol Metab, 2007	Obese individuals	COS-7 cell line	Partial LOF	Multiple ref			α-MSH		20								NDP-MSH	9.62264	12.5
Missense	C84R	250T>C	http://www.ncbi.nlm.nih.gov/pubmed/19298524	Fan ZC, J Cell Mol Med, 2009			Partial LOF	Multiple ref	5	80											NDP-MSH	7.15574	20		0
Missense	C84R	250T>C	http://www.ncbi.nlm.nih.gov/pubmed/25076858	Huang H, Int J Biol Sci, 2014		HEK293 cell line	Partial LOF	Multiple ref	25												NDP-MSH				5
Missense	C84R	250T>C	http://www.ncbi.nlm.nih.gov/pubmed/25136332	Tao YX, Front Endocrinol, 2014		HEK293 cell line	Partial LOF	Multiple ref	0
Missense	S85R	255C>A	http://browser.1000genomes.org/				Unknown	No info
Missense	A87D	260C>A	http://www.ncbi.nlm.nih.gov/pubmed/17072869	Alharbi KK, Hum Mutat, 2007			Partial LOF	Single ref			α-MSH	0.5	35
Missense	A87P	259G>C	http://browser.1000genomes.org/				Unknown	No info
Missense	A89G	266C>G	http://browser.1000genomes.org/				Unknown	No info
Missense	D90N	268G>A	http://www.ncbi.nlm.nih.gov/pubmed/14633860	Biebermann H, Diabetes, 2003	Obese individuals	COS-7 cell line	Complete LOF	Multiple ref	78												NDP-MSH		0	2.51189	80
Missense	D90N	268G>A	http://www.ncbi.nlm.nih.gov/pubmed/20462274	Xiang Z, Biochemistry, 2010		Other ligands: γ2-MSH, MTII, ACTH, AGRP, synthetic	Complete LOF	Multiple ref	55		α-MSH	168.657				β-MSH	753.333				NDP-MSH	107.391		0.797619	108.108
Missense	D90N	268G>A	http://www.ncbi.nlm.nih.gov/pubmed/23146882	Melchior C, Horm Res Paediatr, 2012		COS-7 cell line	Complete LOF	Multiple ref	12.4		α-MSH		0
Missense	D90N	268G>A	http://www.ncbi.nlm.nih.gov/pubmed/24705671	Moore BS, PLoS One, 2014			Complete LOF	Multiple ref	105
Missense	M91K	272T>A	http://browser.1000genomes.org/				Unknown	No info
Missense	S94N	281G>A	http://www.ncbi.nlm.nih.gov/pubmed/18559663	Stutzmann F, Diabetes, 2008		Ambiguous refs: partial LOF-normal function Functional assays: cAMP response to α-MSH in opposite direction in refs	Ambiguous partial LOF-WT	Multiple ref		44	α-MSH	0.881049	69.6213
Missense	S94N	281G>A	http://www.ncbi.nlm.nih.gov/pubmed/21729752	Wang ZQ, Biochim Biophys Acta, 2011			Ambiguous partial LOF-WT	Multiple ref	50	50	α-MSH	2.03089	218.48	0.031884	53.35	β-MSH	2.26235	166.81	0.15909	40.97
Missense	S94R	282C>A	http://www.ncbi.nlm.nih.gov/pubmed/12970296	Hinney A, J Clin Endocrinol Metab, 2003		COS-7 cell line	Complete LOF	Multiple ref		100	α-MSH		12.2449
Missense	S94R	282C>G	http://www.ncbi.nlm.nih.gov/pubmed/20462274	Xiang Z, Biochemistry, 2010		Other ligands: γ2-MSH, MTII, ACTH, AGRP, synthetic	Complete LOF	Multiple ref	45		α-MSH		0			β-MSH		0			NDP-MSH		0		0.135135
Missense	V95A	284T>C					Unknown	No info
Missense	V95F		http://exac.broadinstitute.org/				Unknown	No info
Missense	V95I	283G>A	http://www.ncbi.nlm.nih.gov/pubmed/12970296	Hinney A, J Clin Endocrinol Metab, 2003		COS-7 cell line	Partial LOF	Multiple ref		120	α-MSH		17.3469
Missense	V95I	283G>A	http://www.ncbi.nlm.nih.gov/pubmed/16507637	Lubrano-Berthelier C, J Clin Endocrinol Metab, 2006		Ambiguous refs: complete-partial LOF. Functional assays repeated => new conclusion.	Partial LOF	Multiple ref	125	55	α-MSH	1.75806	94
Missense	V95I	283G>A	http://www.ncbi.nlm.nih.gov/pubmed/16752916	Xiang Z, Biochemistry, 2006		Other ligands: γ2-MSH, MTII, ACTH, AGRP	Partial LOF	Multiple ref	0		α-MSH		0			β-MSH		0			NDP-MSH		0		0.666667
Missense	V95I	283G>A	http://www.ncbi.nlm.nih.gov/pubmed/18559663	Stutzmann F, Diabetes, 2008			Partial LOF	Multiple ref
Missense	V95I	283G>A	http://www.ncbi.nlm.nih.gov/pubmed/24705671	Moore BS, PLoS One, 2014			Partial LOF	Multiple ref	115
Missense	V95I	283G>A				GOOS unpublished data	Partial LOF	Multiple ref	4.2		α-MSH	3.00702	47.6
Missense	N97D	289A>G	http://www.ncbi.nlm.nih.gov/pubmed/12646665	Farooqi S, N Engl J Med, 2003			Complete LOF	Multiple ref			α-MSH		0
Missense	N97D	289A>G	http://www.ncbi.nlm.nih.gov/pubmed/12588803	Yeo GS, Hum Mol Genet, 2003		Other ligand: AGRP	Complete LOF	Multiple ref	30		α-MSH		0								NDP-MSH				10.5
Missense	N97D	289A>G	http://www.ncbi.nlm.nih.gov/pubmed/16083993	Govaerts C, Peptides, 2005			Complete LOF	Multiple ref	76	3	α-MSH		0
Missense	N97D	289A>G	http://www.ncbi.nlm.nih.gov/pubmed/16752916	Xiang Z, Biochemistry, 2006		Other ligands: γ2-MSH, MTII, ACTH, AGRP	Complete LOF	Multiple ref	25		α-MSH		0			β-MSH	1571.43				NDP-MSH	43.6667		6.87857	8.88889
Missense	N97D	289A>G	http://www.ncbi.nlm.nih.gov/pubmed/17668051	Srinivasan S, PLOS One, 2007			Complete LOF	Multiple ref	70		α-MSH		7.7
Missense	N97S	290A>G	http://browser.1000genomes.org/				Unknown	No info
Missense	G98R	292G>A	http://www.ncbi.nlm.nih.gov/pubmed/11756348	Kobayashi H, Diabetes, 2002			Complete LOF	Multiple ref			α-MSH		0		0
Missense	G98R	292G>C	http://www.ncbi.nlm.nih.gov/pubmed/17668051	Srinivasan S, PLOS One, 2007			Complete LOF	Multiple ref	105		α-MSH		2.4
Missense	G98R	292G>C	http://www.ncbi.nlm.nih.gov/pubmed/20462274	Xiang Z, Biochemistry, 2010		Other ligands: γ2-MSH, MTII, ACTH, AGRP, synthetic	Complete LOF	Multiple ref	70		α-MSH		0			β-MSH		0			NDP-MSH		0		0.540541
Missense	G98R		http://www.ncbi.nlm.nih.gov/pubmed/25076858	Huang H, Int J Biol Sci, 2014		HEK293 cell line	Complete LOF	Multiple ref	50												NDP-MSH				0
Missense	G98R		http://www.ncbi.nlm.nih.gov/pubmed/25136332	Tao YX, Front Endocrinol, 2014		HEK293 cell line	Complete LOF	Multiple ref	10
Missense	T101A	301A>G	http://www.ncbi.nlm.nih.gov/pubmed/16492696	Hinney A, J Clin Endocrinol Metab, 2006			Partial LOF	Single ref	169	101	α-MSH	5.43137	75			β-MSH	1.775	89			NDP-MSH	1.97531	107
Missense	T101N	302C>A	http://www.ncbi.nlm.nih.gov/pubmed/21710454	Buchbinder S, Genet Mol Res, 2011	Obese individuals		Unknown	No info
Missense	I102S	305T>G	http://www.ncbi.nlm.nih.gov/pubmed/11487744	Dubern B, J Pediatr, 2001			Complete LOF	Multiple ref
Missense	I102S	305T>G	http://www.ncbi.nlm.nih.gov/pubmed/12499395	Lubrano-Berthelier C, Hum Mol Genet, 2003			Complete LOF	Multiple ref	57		α-MSH		0
Missense	I102S	305T>G	http://www.ncbi.nlm.nih.gov/pubmed/16030156	Tao YX, J Clin Endocrinol Metab, 2005			Complete LOF	Multiple ref		45											NDP-MSH	12.2	51		0
Missense	I102S	305T>G	http://www.ncbi.nlm.nih.gov/pubmed/16752916	Xiang Z, Biochemistry, 2006		Other ligands: γ2-MSH, MTII, ACTH, AGRP	Complete LOF	Multiple ref	7		α-MSH	400				β-MSH	357.143				NDP-MSH	22		2.32143	1.55556
Missense	I102S	305T>G	http://www.ncbi.nlm.nih.gov/pubmed/17668051	Srinivasan S, PLOS One, 2007			Complete LOF	Multiple ref	70		α-MSH		11.9
Missense	I102S	305T>G	http://www.ncbi.nlm.nih.gov/pubmed/20696697	Roubert P, J Endocrinol, 2010			Complete LOF	Multiple ref			α-MSH	400	57.8947	10							NDP-MSH				23.4694
Missense	I102T	305T>C	http://www.ncbi.nlm.nih.gov/pubmed/12364415	Jacobson P, J Clin Endocrinol Metab, 2002			No LOF	Multiple ref
Missense	I102T	305T>C	http://www.ncbi.nlm.nih.gov/pubmed/15486053	Larsen LH, J Clin Endocrinol Metab, 2005		Discordant refs: from complete loss of potency to approx. normal function, final consensus of no LOF	No LOF	Multiple ref			α-MSH	1.41176				MT-II	1.66667	81			NDP-MSH			0.253333	115
Missense	I102T	305T>C	http://www.ncbi.nlm.nih.gov/pubmed/16030156	Tao YX, J Clin Endocrinol Metab, 2005	Lean individuals		No LOF	Multiple ref		50											NDP-MSH	2.36	126	1.60259	20
Missense	I102T	305T>C	http://www.ncbi.nlm.nih.gov/pubmed/16507637	Lubrano-Berthelier C, J Clin Endocrinol Metab, 2006			No LOF	Multiple ref	81	16	α-MSH	116.516	68
Missense	I102T	305T>C	http://www.ncbi.nlm.nih.gov/pubmed/18559663	Stutzmann F, Diabetes, 2008			No LOF	Multiple ref
Missense	I102T	305T>C	http://www.ncbi.nlm.nih.gov/pubmed/20696697	Roubert P, J Endocrinol, 2010			No LOF	Multiple ref			α-MSH	193.333	52.6316	8.07692							NDP-MSH				51.0204
Missense	I102V		http://exac.broadinstitute.org/				Unknown	No info
Missense	V103I	307G>A	http://www.ncbi.nlm.nih.gov/pubmed/10078568	Gu W, Diabetes, 1999	Polymorphism		No LOF	Multiple ref			α-MSH	2.08	92								NDP-MSH	1	90
Missense	V103I	307G>A	http://www.ncbi.nlm.nih.gov/pubmed/10199800	Hinney A, J Clin Endocrinol Metab, 1999	Polymorphism		No LOF	Multiple ref
Missense	V103I	307G>A	http://www.ncbi.nlm.nih.gov/pubmed/10585465	Ho G, J Biol Chem, 1999	Polymorphism	Other ligand AGRP for binding assay and V103I/I169S haplotype tested in the paper	No LOF	Multiple ref			α-MSH			1.53226							NDP-MSH	0.714286	105.224	1.11111	123.263
Missense	V103I	307G>A	http://www.ncbi.nlm.nih.gov/pubmed/12364415	Jacobson P, J Clin Endocrinol Metab, 2002	Polymorphism		No LOF	Multiple ref
Missense	V103I	307G>A	http://www.ncbi.nlm.nih.gov/pubmed/12970296	Hinney A, J Clin Endocrinol Metab, 2003	Polymorphism	COS-7 cell line	No LOF	Multiple ref		95	α-MSH	0.568627	90.8163
Missense	V103I	307G>A	http://www.ncbi.nlm.nih.gov/pubmed/16752916	Xiang Z, Biochemistry, 2006	Polymorphism	Other ligands: γ2-MSH, MTII, ACTH, AGRP	No LOF	Multiple ref			α-MSH	0.492308				β-MSH	0.135714				NDP-MSH	2.03333		0.664286	100
Missense	V103I	307G>A	http://www.ncbi.nlm.nih.gov/pubmed/18559663	Stutzmann F, Diabetes, 2008	Polymorphism		No LOF	Multiple ref
Missense	V103I	307G>A	http://www.ncbi.nlm.nih.gov/pubmed/19091795	Calton MA, Hum Mol Genet, 2009	Polymorphism		No LOF	Multiple ref
Missense	V103I	307G>A	http://www.ncbi.nlm.nih.gov/pubmed/22106157	Thearle MS, Diabetes, 2012	Polymorphism		No LOF	Multiple ref			α-MSH	1.625	95.2
Missense	V103I	307G>A	http://www.ncbi.nlm.nih.gov/pubmed/22492873	Hatoum IJ, J Clin Endocrinol Metab, 2012	Polymorphism		No LOF	Multiple ref
Missense	V103I	307G>A	http://www.ncbi.nlm.nih.gov/pubmed/23146882	Melchior C, Horm Res Paediatr, 2012	Polymorphism	COS-7 cell line	No LOF	Multiple ref	122.4		α-MSH	1.09524	110.786
Missense	V103I	307G>A	http://www.ncbi.nlm.nih.gov/pubmed/24385306	Rovite V, Mol Biol Rep, 2014	Polymorphism	BHK cell line, approximate data	No LOF	Multiple ref	71.1066		α-MSH	0.644172	100
Missense	V103I	307G>A	http://www.ncbi.nlm.nih.gov/pubmed/24705671	Moore BS, PLoS One, 2014	Polymorphism		No LOF	Multiple ref	105
Missense	I104T	311T>C				Pitié unpublished data	Partial LOF	Single ref	105	85	α-MSH		35
Missense	I104V	310A>G					Unknown	No info
Missense	L106P	317T>C	http://www.ncbi.nlm.nih.gov/pubmed/12588803	Yeo GS, Hum Mol Genet, 2003		Other ligand: AGRP	Complete LOF	Multiple ref	70		α-MSH		0								NDP-MSH				18.7
Missense	L106P	317T>C	http://www.ncbi.nlm.nih.gov/pubmed/12646665	Farooqi S, N Engl J Med, 2003			Complete LOF	Multiple ref			α-MSH		0
Missense	L106P	317T>C	http://www.ncbi.nlm.nih.gov/pubmed/16752916	Xiang Z, Biochemistry, 2006		Other ligands: γ2-MSH, MTII, ACTH, AGRP	Complete LOF	Multiple ref	35												NDP-MSH	14		0.664286	2.22222
Missense	L106P	317T>C	http://www.ncbi.nlm.nih.gov/pubmed/17668051	Srinivasan S, PLOS One, 2007			Complete LOF	Multiple ref	85		α-MSH		10.2
Missense	T110R		http://exac.broadinstitute.org/				Unknown	No info
Missense	T112K	335C>A	http://www.ncbi.nlm.nih.gov/pubmed/16492696	Hinney A, J Clin Endocrinol Metab, 2006		COS-7 cell line	No LOF	Single ref	76	172	α-MSH	0.145098	97			β-MSH	0.4	112			NDP-MSH	0.185185	120
Missense	T112M	335C>T	http://www.ncbi.nlm.nih.gov/pubmed/10078568	Gu W, Diabetes, 1999	Possible polymorphism		No LOF	Multiple ref			α-MSH	2.16	86								NDP-MSH	1	90
Missense	T112M	335C>T	http://www.ncbi.nlm.nih.gov/pubmed/10199800	Hinney A, J Clin Endocrinol Metab, 1999	Possible polymorphism		No LOF	Multiple ref
Missense	T112M	335C>T	http://www.ncbi.nlm.nih.gov/pubmed/12690102	Nijenhuis WA, J Biol Chem, 2003	Possible polymorphism		No LOF	Multiple ref			α-MSH	0.941176	60	0.509091							NDP-MSH			0.593407	100
Missense	T112M	335C>T	http://www.ncbi.nlm.nih.gov/pubmed/12970296	Hinney A, J Clin Endocrinol Metab, 2003	Possible polymorphism		No LOF	Multiple ref
Missense	T112M	335C>T	http://www.ncbi.nlm.nih.gov/pubmed/14764818	Valli-Jaakola K, J Clin Endocrinol Metab, 2004	Possible polymorphism		No LOF	Multiple ref	100		α-MSH	1	80
Missense	T112M	335C>T	http://www.ncbi.nlm.nih.gov/pubmed/16030156	Tao YX, J Clin Endocrinol Metab, 2005	Possible polymorphism		No LOF	Multiple ref		100											NDP-MSH	0.72	120	1.48799	130
Missense	T112M	335C>T	http://www.ncbi.nlm.nih.gov/pubmed/16492696	Hinney A, J Clin Endocrinol Metab, 2006	Possible polymorphism		No LOF	Multiple ref
Missense	T112M	335C>T	http://www.ncbi.nlm.nih.gov/pubmed/16752916	Xiang Z, Biochemistry, 2006	Possible polymorphism	Other ligands: γ2-MSH, MTII, ACTH, AGRP	No LOF	Multiple ref			α-MSH	1.38462				β-MSH	0.285714				NDP-MSH	0.366667		1.60714	155.556
Missense	T112M	335C>T	http://www.ncbi.nlm.nih.gov/pubmed/18559663	Stutzmann F, Diabetes, 2008	Possible polymorphism		No LOF	Multiple ref
Missense	T112M	335C>T	http://www.ncbi.nlm.nih.gov/pubmed/19091795	Calton MA, Hum Mol Genet, 2009	Possible polymorphism Lean individuals		No LOF	Multiple ref			α-MSH	0.699387	103.566
Missense	T112M	335C>T	http://www.ncbi.nlm.nih.gov/pubmed/23146882	Melchior C, Horm Res Paediatr, 2012	Possible polymorphism	COS-7 cell line	No LOF	Multiple ref	115.2		α-MSH	1.02381	102.264
Missense	T112M	335C>T	http://www.ncbi.nlm.nih.gov/pubmed/24705671	Moore BS, PLoS One, 2014	Possible polymorphism		No LOF	Multiple ref	95
Missense	A114V	341C>T	http://browser.1000genomes.org/				Unknown	No info
Missense	N120D		http://exac.broadinstitute.org/				Unknown	No info
Missense	I121S	362T>G	http://browser.1000genomes.org/				Unknown	No info
Missense	I121T	362T>C	http://www.ncbi.nlm.nih.gov/pubmed/12970296	Hinney A, J Clin Endocrinol Metab, 2003		COS-7 cell line	No LOF	Multiple ref		40	α-MSH	10.1569	78.5714
Missense	I121T	362T>C	http://www.ncbi.nlm.nih.gov/pubmed/20462274	Xiang Z, Biochemistry, 2010		Other ligands: γ2-MSH, MTII, ACTH, AGRP, synthetic	No LOF	Multiple ref	45		α-MSH	0.791045				β-MSH	3.16667				NDP-MSH	1.26087		1.32143	59.4595
Missense	D122N	364G>A	http://browser.1000genomes.org/				Unknown	No info
Missense	D122Y	364G>T				GOOS unpublished data	Complete LOF	Single ref	30.9		α-MSH		0
Missense	N123S	368A>G	http://www.ncbi.nlm.nih.gov/pubmed/23505181	Deliard S, Obesity, 2013	Lean individuals		Unknown	No info
Missense	V124I	370G>A					Unknown	No info
Missense	I125K	374_375TT>AA	http://www.ncbi.nlm.nih.gov/pubmed/12588803	Yeo GS, Hum Mol Genet, 2003		Other ligand: AGRP	Complete LOF	Multiple ref	10		α-MSH		0								NDP-MSH				13.5
Missense	I125K	374_375TT>AA	http://www.ncbi.nlm.nih.gov/pubmed/16752916	Xiang Z, Biochemistry, 2006		Other ligands: γ2-MSH, MTII, ACTH, AGRP	Complete LOF	Multiple ref	0		α-MSH		0			β-MSH		0			NDP-MSH		0		1.11111
Missense	I125K	374_375TT>AA	http://www.ncbi.nlm.nih.gov/pubmed/20826565	René P, J Pharmacol Exp Ther, 2010			Complete LOF	Multiple ref	105
Missense	D126E	378C>A				GOOS unpublished data	Complete LOF	Single ref	103.1		α-MSH		0
Missense	D126Y	376G>T	http://www.ncbi.nlm.nih.gov/pubmed/18559663	Stutzmann F, Diabetes, 2008			Complete LOF	Multiple ref		20	α-MSH	10.4232	9.62671
Missense	D126Y	376G>T	http://www.ncbi.nlm.nih.gov/pubmed/21729752	Wang ZQ, Biochim Biophys Acta, 2011			Complete LOF	Multiple ref	140	50	α-MSH		0		0	β-MSH		0		0
Missense	S127L	380C>T	http://www.ncbi.nlm.nih.gov/pubmed/12499395	Lubrano-Berthelier C, Hum Mol Genet, 2003		Truncated sigmoid curve in Fig.3A	Partial LOF	Multiple ref	101		α-MSH	27.5962
Missense	S127L	380C>T	http://www.ncbi.nlm.nih.gov/pubmed/12970296	Hinney A, J Clin Endocrinol Metab, 2003		COS-7 cell line	Partial LOF	Multiple ref		210	α-MSH	78.4902	206.122
Missense	S127L	380C>T	http://www.ncbi.nlm.nih.gov/pubmed/14764818	Valli-Jaakola K, J Clin Endocrinol Metab, 2004	Obese individuals		Partial LOF	Multiple ref	100		α-MSH		55
Missense	S127L	380C>T	http://www.ncbi.nlm.nih.gov/pubmed/16083993	Govaerts C, Peptides, 2005			Partial LOF	Multiple ref
Missense	S127L	380C>T	http://www.ncbi.nlm.nih.gov/pubmed/16492696	Hinney A, J Clin Endocrinol Metab, 2006			Partial LOF	Multiple ref
Missense	S127L	380C>T	http://www.ncbi.nlm.nih.gov/pubmed/16752916	Xiang Z, Biochemistry, 2006		Other ligands: γ2-MSH, MTII, ACTH, AGRP	Partial LOF	Multiple ref	80		α-MSH	8.44615				β-MSH	5.28571				NDP-MSH	0.933333		1.13571	66.6667
Missense	S127L	380C>T	http://www.ncbi.nlm.nih.gov/pubmed/17357083	Ahituv N, Am J Hum Genet, 2007		Limited data, Table 4 only "intermediate function"	Partial LOF	Multiple ref		80	α-MSH	96.6667
Missense	S127L	380C>T	http://www.ncbi.nlm.nih.gov/pubmed/17668051	Srinivasan S, PLOS One, 2007			Partial LOF	Multiple ref	85		α-MSH		38.3
Missense	S127L	380C>T	http://www.ncbi.nlm.nih.gov/pubmed/18559663	Stutzmann F, Diabetes, 2008			Partial LOF	Multiple ref
Missense	S127L	380C>T	http://www.ncbi.nlm.nih.gov/pubmed/19091795	Calton MA, Hum Mol Genet, 2009			Partial LOF	Multiple ref			α-MSH		47.7039
Missense	S127L	380C>T	http://www.ncbi.nlm.nih.gov/pubmed/19298524	Fan ZC, J Cell Mol Med, 2009			Partial LOF	Multiple ref	50	260											NDP-MSH	1.45902	57	1.13906	32
Missense	S127L	380C>T	http://www.ncbi.nlm.nih.gov/pubmed/20696697	Roubert P, J Endocrinol, 2010			Partial LOF	Multiple ref			α-MSH	21.3333	78.9474	6.15385							NDP-MSH				89.7959
Missense	S127L	380C>T	http://www.ncbi.nlm.nih.gov/pubmed/22447289	Rouskas K, Obesity, 2012	Lean individuals		Partial LOF	Multiple ref
Missense	S127L	380C>T	http://www.ncbi.nlm.nih.gov/pubmed/22492873	Hatoum IJ, J Clin Endocrinol Metab, 2012			Partial LOF	Multiple ref
Missense	S127L	380C>T	http://www.ncbi.nlm.nih.gov/pubmed/24385306	Rovite V, Mol Biol Rep, 2014		BHK cell line, approximate data	Partial LOF	Multiple ref	45.2869		α-MSH	100	40
Missense	V128A	383T>C	http://browser.1000genomes.org/				Unknown	No info
Missense	V128L	382G>T	http://www.ncbi.nlm.nih.gov/pubmed/27222505	Bonnefond A, Diab Care, 2016	Obese individuals		No LOF	Single ref			α-MSH	3.16228	90
Missense	I129T	386T>C					Unknown	No info
Missense	S131R	393C>G				GOOS unpublished data	Complete LOF	Single ref	35		α-MSH		0
Missense	L134P	401T>C				Pitié unpublished data	Complete LOF	Single ref	10	50	α-MSH		11
Missense	S136A	406T>G	http://www.ncbi.nlm.nih.gov/pubmed/23505181	Deliard S, Obesity, 2013	Lean individuals		Unknown	No info
Missense	S136F	407C>T	http://www.ncbi.nlm.nih.gov/pubmed/17286227	Rettenbacher E, Exp Clin Endocrinol Diabetes, 2007	Obese individuals		Complete LOF	Multiple ref
Missense	S136F	407C>T	http://www.ncbi.nlm.nih.gov/pubmed/18801902	Tan K, Endocrinology, 2009			Complete LOF	Multiple ref	85	76.2238	α-MSH		3.72114								NDP-MSH			0.572917	118.9
Missense	S136F	407C>T	http://www.ncbi.nlm.nih.gov/pubmed/19298524	Fan ZC, J Cell Mol Med, 2009			Complete LOF	Multiple ref	75	80											NDP-MSH	6.2377	11	0.282675	101
Missense	S136F	407C>T	http://www.ncbi.nlm.nih.gov/pubmed/20054175	Tarnow P, Obes Facts, 2008		COS-7 cell line	Complete LOF	Multiple ref	86.8		α-MSH		18			β-MSH		23			NDP-MSH		14	1.78805	95.6076
Missense	S136P	406T>C	http://www.ncbi.nlm.nih.gov/pubmed/18801902	Tan K, Endocrinology, 2009			Complete LOF	Single ref	15	71.0956	α-MSH		3.6								NDP-MSH				27.2
Missense	I137T	410T>C	http://www.ncbi.nlm.nih.gov/pubmed/10078568	Gu W, Diabetes, 1999	Obese individuals		Partial LOF	Multiple ref			α-MSH	14.84	65								NDP-MSH	5.01187	65	7.5	112.752
Missense	I137T	410T>C	http://www.ncbi.nlm.nih.gov/pubmed/12690102	Nijenhuis WA, J Biol Chem, 2003			Partial LOF	Multiple ref	30		α-MSH	9.41176	69	0.672727							NDP-MSH			1.05495	30
Missense	I137T	410T>C	http://www.ncbi.nlm.nih.gov/pubmed/16752916	Xiang Z, Biochemistry, 2006		Other ligands: γ2-MSH, MTII, ACTH, AGRP	Partial LOF	Multiple ref			α-MSH	3.07692				β-MSH	1.02381				NDP-MSH	4		0.704286	88.8889
Missense	I137T	410T>C	http://www.ncbi.nlm.nih.gov/pubmed/22492873	Hatoum IJ, J Clin Endocrinol Metab, 2012			Partial LOF	Multiple ref
Missense	I137T	410T>C	http://www.ncbi.nlm.nih.gov/pubmed/24705671	Moore BS, PLoS One, 2014			Partial LOF	Multiple ref	115
Missense	I137V		http://exac.broadinstitute.org/				Unknown	No info
Missense	C138F	413G>T	http://browser.1000genomes.org/				Unknown	No info
Missense	S139R		http://browser.1000genomes.org/				Unknown	No info
Missense	L141H	422T>A					Unknown	No info
Missense	I143V		http://exac.broadinstitute.org/				Unknown	No info
Missense	A144L	430_431GC>TT	http://www.ncbi.nlm.nih.gov/pubmed/17517245	Dubern B, J Pediatr, 2007			Unknown	No info
Missense	A144S	430G>T				GOOS unpublished data	Partial LOF	Single ref	0		α-MSH	1.62105	28.4
Missense	V145A	434T>C	http://browser.1000genomes.org/				Unknown	No info
Missense	D146G	437A>G				GOOS unpublished data	Partial LOF	Single ref	83.6		α-MSH	2.15088	62.4
Missense	D146H	436G>C	http://www.ncbi.nlm.nih.gov/pubmed/23740648	Censani M, Obesity, 2014			Unknown	No info
Missense	D146N	436G>A	http://www.ncbi.nlm.nih.gov/pubmed/18559663	Stutzmann F, Diabetes, 2008	Lean individuals		No LOF	Multiple ref		184	α-MSH	0.346737	91.4076
Missense	D146N	436G>A	http://www.ncbi.nlm.nih.gov/pubmed/21729752	Wang ZQ, Biochim Biophys Acta, 2011			No LOF	Multiple ref	20	1450	α-MSH	0.030888	133.47	0.00261841	52.76	β-MSH	0.145062	96.11	0.0443067	23.85
Missense	R147G	439A>G	http://www.ncbi.nlm.nih.gov/pubmed/24611737	Albuquerque D, Ann Hum Genet, 2014	Obese individuals		Unknown	No info
Missense	T150I	449C>T	http://www.ncbi.nlm.nih.gov/pubmed/10903341	Vaisse C, J Clin Invest, 2000			Partial LOF	Multiple ref			α-MSH	23.88	85								NDP-MSH			2.52027	30
Missense	T150I	449C>T	http://www.ncbi.nlm.nih.gov/pubmed/16083993	Govaerts C, Peptides, 2005			Partial LOF	Multiple ref	113	7	α-MSH	19.6
Missense	T150I	449C>T	http://www.ncbi.nlm.nih.gov/pubmed/16507637	Lubrano-Berthelier C, J Clin Endocrinol Metab, 2006			Partial LOF	Multiple ref	110	5	α-MSH	9.62903	56
Missense	T150I	449C>T	http://www.ncbi.nlm.nih.gov/pubmed/16752916	Xiang Z, Biochemistry, 2006		Other ligands: γ2-MSH, MTII, ACTH, AGRP	Partial LOF	Multiple ref	60		α-MSH	12.5231				β-MSH	15.5476				NDP-MSH	10.3333		0.404286	26.6667
Missense	T150I	449C>T	http://www.ncbi.nlm.nih.gov/pubmed/18559663	Stutzmann F, Diabetes, 2008			Partial LOF	Multiple ref
Missense	F152S		http://exac.broadinstitute.org/				Unknown	No info
Missense	Y153C		http://exac.broadinstitute.org/				Unknown	No info
Missense	A154D	461C>A	http://www.ncbi.nlm.nih.gov/pubmed/16030156	Tao YX, J Clin Endocrinol Metab, 2005			No LOF	Multiple ref		40											NDP-MSH	4.36	126	0.698706	126
Missense	A154D	461C>A	http://www.ncbi.nlm.nih.gov/pubmed/16083993	Govaerts C, Peptides, 2005			No LOF	Multiple ref	119	7	α-MSH	3.4
Missense	A154D	461C>A	http://www.ncbi.nlm.nih.gov/pubmed/16507637	Lubrano-Berthelier C, J Clin Endocrinol Metab, 2006			No LOF	Multiple ref	120	11	α-MSH	4.1129	90
Missense	A154D	461C>A	http://www.ncbi.nlm.nih.gov/pubmed/18559663	Stutzmann F, Diabetes, 2008			No LOF	Multiple ref
Missense	A154D	461C>A	http://www.ncbi.nlm.nih.gov/pubmed/20462274	Xiang Z, Biochemistry, 2010		Other ligands: γ2-MSH, MTII, ACTH, AGRP, synthetic	No LOF	Multiple ref	95		α-MSH	3.91791				β-MSH	2.23333				NDP-MSH	2.6087		4.35714	81.0811
Missense	Q156K	466C>A	http://browser.1000genomes.org/				Unknown	No info
Missense	Q156P	467A>C	http://www.ncbi.nlm.nih.gov/pubmed/16083993	Govaerts C, Peptides, 2005			No LOF	Single ref	66	12	α-MSH	1.7
Missense	Q156P	467A>C	http://www.ncbi.nlm.nih.gov/pubmed/22492873	Hatoum IJ, J Clin Endocrinol Metab, 2012			No LOF	Single ref
Missense	Q156R	467A>G	http://www.ncbi.nlm.nih.gov/pubmed/16492696	Hinney A, J Clin Endocrinol Metab, 2006		COS-7 cell line	No LOF	Single ref	110	150	α-MSH	0.192157	82			β-MSH	0.56875	92			NDP-MSH	0.62963	79
Missense	Y157S	470A>C	http://www.ncbi.nlm.nih.gov/pubmed/12959994	Tao YX, Endocrinology, 2003			Complete LOF	Multiple ref													NDP-MSH	9.04167	25	0.488532	5
Missense	Y157S	470A>C	http://www.ncbi.nlm.nih.gov/pubmed/17941900	Lee YS, Clin Endocrinol, 2008	Homozygous obese individuals		Complete LOF	Multiple ref			α-MSH	17.3203	73.375
Missense	Y157S	470A>C	http://www.ncbi.nlm.nih.gov/pubmed/20462274	Xiang Z, Biochemistry, 2010		Other ligands: γ2-MSH, MTII, ACTH, AGRP, synthetic	Complete LOF	Multiple ref	30		α-MSH	197.761				β-MSH	560				NDP-MSH	373.913		4.39286	5.40541
Missense	Y157S	470A>C	http://www.ncbi.nlm.nih.gov/pubmed/25076858	Huang H, Int J Biol Sci, 2014		HEK293 cell line	Complete LOF	Multiple ref	15												NDP-MSH				10
Missense	Y157S	470A>C	http://www.ncbi.nlm.nih.gov/pubmed/25136332	Tao YX, Front Endocrinol, 2014		HEK293 cell line	Complete LOF	Multiple ref	15
Missense	H158R	473A>G	http://www.ncbi.nlm.nih.gov/pubmed/16492696	Hinney A, J Clin Endocrinol Metab, 2006		COS-7 cell line	No LOF	Multiple ref	99	632	α-MSH	0.509804	142			β-MSH	0.1125	122			NDP-MSH	0.37037	135
Missense	H158R	473A>G	http://www.ncbi.nlm.nih.gov/pubmed/19091795	Calton MA, Hum Mol Genet, 2009	Lean individuals		No LOF	Multiple ref			α-MSH	0.996933	95.603
Missense	I160T		http://exac.broadinstitute.org/				Unknown	No info
Missense	M161I		http://browser.1000genomes.org/				Unknown	No info
Missense	M161T	482T>C	http://www.ncbi.nlm.nih.gov/pubmed/18801902	Tan K, Endocrinology, 2009			Complete LOF	Single ref	35	103.73	α-MSH	5.34574	11.7836								NDP-MSH				57.4
Missense	M161T	482T>C	http://www.ncbi.nlm.nih.gov/pubmed/22463805	Saeed S, Mol Genet Metab, 2012	Consanguineous individuals		Complete LOF	Single ref
Missense	T162I	485C>T	http://www.ncbi.nlm.nih.gov/pubmed/18801902	Tan K, Endocrinology, 2009			Partial LOF	Multiple ref	20	92.5408	α-MSH	11.7021	30.7683								NDP-MSH			0.958333	7
Missense	T162I	485C>T	http://www.ncbi.nlm.nih.gov/pubmed/20826565	René P, J Pharmacol Exp Ther, 2010			Partial LOF	Multiple ref	21
Missense	T162I	485C>T	http://www.ncbi.nlm.nih.gov/pubmed/26538186	Jelin EB, Int J Obes, 2016	Homozygous obese individuals		Partial LOF	Multiple ref
Missense	T162R	485C>G	http://www.ncbi.nlm.nih.gov/pubmed/17492953	Ochoa MC, Clin Endocrinol, 2007	Overweight individuals	COS-7 cell line	No LOF	Single ref	97	88	α-MSH	0.75	78			β-MSH	1.1	80			NDP-MSH	2.60606	104
Missense	K164E	490A>G					Unknown	No info
Missense	R165G		http://www.ncbi.nlm.nih.gov/pubmed/22106157	Thearle MS, Diabetes, 2012	Obese individuals	Ambiguous refs: partial LOF-normal function Functional assays: potency (EC50) in opposite directions	Ambiguous partial LOF-WT	Multiple ref			α-MSH	17.7188	83.1
Missense	R165G		http://www.ncbi.nlm.nih.gov/pubmed/24276017	Hohenadel MG, Int J Obes, 2014			Ambiguous partial LOF-WT	Multiple ref	10		α-MSH	0.479186	112.5	0.447318	45						NDP-MSH	0.8375	135.46	0.0954907	37.18
Missense	R165Q	494G>A	http://www.ncbi.nlm.nih.gov/pubmed/10903343	Farooqi S, J Clin Invest, 2000		Ambiguous refs: 6 for partial LOF, 1 for normal/gain of function, 3 non-informative refs. Weight of evidence is in favor of partial LOF	Partial LOF	Multiple ref
Missense	R165Q	494G>A	http://www.ncbi.nlm.nih.gov/pubmed/12588803	Yeo GS, Hum Mol Genet, 2003		Other ligand: AGRP	Partial LOF	Multiple ref			α-MSH	1	20								NDP-MSH			17.4353	29.9
Missense	R165Q	494G>A	http://www.ncbi.nlm.nih.gov/pubmed/12646665	Farooqi S, N Engl J Med, 2003			Partial LOF	Multiple ref			α-MSH	0.1	25
Missense	R165Q	494G>A	http://www.ncbi.nlm.nih.gov/pubmed/12690102	Nijenhuis WA, J Biol Chem, 2003			Partial LOF	Multiple ref	7.5		α-MSH	1.60784	45	0.727273							NDP-MSH			0.978022	9.4
Missense	R165Q	494G>A	http://www.ncbi.nlm.nih.gov/pubmed/15486053	Larsen LH, J Clin Endocrinol Metab, 2005	Obese individuals		Partial LOF	Multiple ref													NDP-MSH				0
Missense	R165Q	494G>A	http://www.ncbi.nlm.nih.gov/pubmed/15448103	Ma L, Diabetes, 2004	Obese individuals		Partial LOF	Multiple ref
Missense	R165Q	494G>A	http://www.ncbi.nlm.nih.gov/pubmed/16492696	Hinney A, J Clin Endocrinol Metab, 2006			Partial LOF	Multiple ref
Missense	R165Q	494G>A	http://www.ncbi.nlm.nih.gov/pubmed/16752916	Xiang Z, Biochemistry, 2006		Other ligands: γ2-MSH, MTII, ACTH, AGRP	Partial LOF	Multiple ref	30		α-MSH	28.7692				β-MSH	15.0238				NDP-MSH	4.33333		0.9	33.3333
Missense	R165Q	494G>A	http://www.ncbi.nlm.nih.gov/pubmed/20826565	René P, J Pharmacol Exp Ther, 2010			Partial LOF	Multiple ref	16
Missense	R165Q	494G>A	http://www.ncbi.nlm.nih.gov/pubmed/22106157	Thearle MS, Diabetes, 2012	Obese individuals		Partial LOF	Multiple ref			α-MSH	10.5312	97.2
Missense	R165Q	494G>A	http://www.ncbi.nlm.nih.gov/pubmed/24276017	Hohenadel MG, Int J Obes, 2014			Partial LOF	Multiple ref	5		α-MSH	0.412581	134.4	0.603401	50						NDP-MSH	0.56875	142.68	0.0819334	34.75
Missense	R165Q	494G>A				Pitié unpublished data	Partial LOF	Multiple ref		50	α-MSH		18
Missense	R165W	493C>T	http://www.ncbi.nlm.nih.gov/pubmed/10199800	Hinney A, J Clin Endocrinol Metab, 1999			Partial LOF	Multiple ref
Missense	R165W	493C>T	http://www.ncbi.nlm.nih.gov/pubmed/10903341	Vaisse C, J Clin Invest, 2000			Partial LOF	Multiple ref			α-MSH	19.88	60								NDP-MSH				0
Missense	R165W	493C>T	http://www.ncbi.nlm.nih.gov/pubmed/12499395	Lubrano-Berthelier C, Hum Mol Genet, 2003			Partial LOF	Multiple ref	26
Missense	R165W	493C>T	http://www.ncbi.nlm.nih.gov/pubmed/12690102	Nijenhuis WA, J Biol Chem, 2003			Partial LOF	Multiple ref	9.4		α-MSH	1.41176	35	0.727273							NDP-MSH			0.956044	7.5
Missense	R165W	493C>T	http://www.ncbi.nlm.nih.gov/pubmed/12970296	Hinney A, J Clin Endocrinol Metab, 2003			Partial LOF	Multiple ref
Missense	R165W	493C>T	http://www.ncbi.nlm.nih.gov/pubmed/16507637	Lubrano-Berthelier C, J Clin Endocrinol Metab, 2006			Partial LOF	Multiple ref	26	10	α-MSH	8.01613	0
Missense	R165W	493C>T	http://www.ncbi.nlm.nih.gov/pubmed/16752916	Xiang Z, Biochemistry, 2006		Other ligands: γ2-MSH, MTII, ACTH, AGRP	Partial LOF	Multiple ref	20		α-MSH	33.0769				β-MSH	18.8333				NDP-MSH	7.66667		1.47857	22.2222
Missense	R165W	493C>T	http://www.ncbi.nlm.nih.gov/pubmed/18559663	Stutzmann F, Diabetes, 2008	Obese and lean individuals		Partial LOF	Multiple ref
Missense	R165W	493C>T	http://www.ncbi.nlm.nih.gov/pubmed/20631012	Granell S, Mol Endocrinol, 2010		Neuronal N2A cell line	Partial LOF	Multiple ref	35
Missense	R165W	493C>T	http://www.ncbi.nlm.nih.gov/pubmed/20826565	René P, J Pharmacol Exp Ther, 2010			Partial LOF	Multiple ref	16
Missense	R165W	493C>T	http://www.ncbi.nlm.nih.gov/pubmed/23146882	Melchior C, Horm Res Paediatr, 2012		COS-7 cell line	Partial LOF	Multiple ref	25.7		α-MSH	2.57143	43.4088
Missense	V166I	496G>A	http://www.ncbi.nlm.nih.gov/pubmed/16492696	Hinney A, J Clin Endocrinol Metab, 2006		COS-7 cell line	No LOF	Multiple ref	49.9	120	α-MSH	0.745098	87			β-MSH	1.8125	105			NDP-MSH	0.382716	122
Missense	V166I	496G>A	http://www.ncbi.nlm.nih.gov/pubmed/17185898	Wang CL, J Endocrinol Invest, 2006	Obese individuals		No LOF	Multiple ref
Missense	V166I	496G>A	http://www.ncbi.nlm.nih.gov/pubmed/19011902	Hughes DA, Hum Genet, 2009		COS-7 cell line	No LOF	Multiple ref	49.9	120	α-MSH	1.72727	87			β-MSH	2.9	105			NDP-MSH	0.861111	122
Missense	V166I	496G>A	http://www.ncbi.nlm.nih.gov/pubmed/20966905	van der Berg L, Obesity, 2011	Obese individuals		No LOF	Multiple ref
Missense	V166I	496G>A	http://www.ncbi.nlm.nih.gov/pubmed/24385306	Rovite V, Mol Biol Rep, 2014		BHK cell line, approximate data	No LOF	Multiple ref	26.4344		α-MSH	0.180982	80
Missense	V166I	496G>A				Pitié unpublished data	No LOF	Multiple ref	60	60	α-MSH		99
Missense	I168F	502A>T	http://browser.1000genomes.org/				Unknown	No info
Missense	I169S	506T>G	http://www.ncbi.nlm.nih.gov/pubmed/16752916	Xiang Z, Biochemistry, 2006		Other ligands: γ2-MSH, MTII, ACTH, AGRP	No LOF	Single ref			α-MSH	1.18462				β-MSH	1.02381				NDP-MSH	0.7		0.610714	100
Missense	I169V		http://exac.broadinstitute.org/				Unknown	No info
Missense	I170V	508A>G	http://www.ncbi.nlm.nih.gov/pubmed/10903341	Vaisse C, J Clin Invest, 2000		Ambiguous refs: partial LOF-WT function depending on tested ligand. Functional assays repeated => new conclusion.	Partial LOF	Multiple ref			α-MSH	29.04	50								NDP-MSH				5
Missense	I170V	508A>G	http://www.ncbi.nlm.nih.gov/pubmed/12499395	Lubrano-Berthelier C, Hum Mol Genet, 2003			Partial LOF	Multiple ref	84
Missense	I170V	508A>G	http://www.ncbi.nlm.nih.gov/pubmed/12690102	Nijenhuis WA, J Biol Chem, 2003			Partial LOF	Multiple ref	45		α-MSH	1.21569	47	1.07273							NDP-MSH			0.978022	45
Missense	I170V	508A>G	http://www.ncbi.nlm.nih.gov/pubmed/12959994	Tao YX, Endocrinology, 2003			Partial LOF	Multiple ref													NDP-MSH	0.708333	147	0.527523	108
Missense	I170V	508A>G	http://www.ncbi.nlm.nih.gov/pubmed/16507637	Lubrano-Berthelier C, J Clin Endocrinol Metab, 2006			Partial LOF	Multiple ref	84	98	α-MSH	11.7097	110
Missense	I170V	508A>G	http://www.ncbi.nlm.nih.gov/pubmed/16752916	Xiang Z, Biochemistry, 2006		Other ligands: γ2-MSH, MTII, ACTH, AGRP	Partial LOF	Multiple ref			α-MSH	1.26154				β-MSH	1.38095				NDP-MSH	2.4		0.456429	55.5556
Missense	I170V	508A>G	http://www.ncbi.nlm.nih.gov/pubmed/18559663	Stutzmann F, Diabetes, 2008			Partial LOF	Multiple ref
Missense	I170V	508A>G	http://www.ncbi.nlm.nih.gov/pubmed/19011902	Hughes DA, Hum Genet, 2009		COS-7 cell line	Partial LOF	Multiple ref	72	101	α-MSH	2.90909	75			β-MSH	3.8	97			NDP-MSH	0.444444	98
Missense	I170V	508A>G				GOOS unpublished data	Partial LOF	Multiple ref	13.4		α-MSH	3.19298	58.1
Missense	S171G		http://exac.broadinstitute.org/				Unknown	No info
Missense	S171I		http://exac.broadinstitute.org/				Unknown	No info
Missense	C172R	514T>C	http://www.ncbi.nlm.nih.gov/pubmed/19889825	Cole SA, Am J Clin Nutr, 2010			Complete LOF	Single ref
Missense	C172R	514T>C	http://www.ncbi.nlm.nih.gov/pubmed/24276017	Hohenadel MG, Int J Obes, 2014			Complete LOF	Single ref	0		α-MSH	150.598	39.21		0						NDP-MSH	6	32.86		5
Missense	I173I	519C>T					Unknown	No info
Missense	W174C	522G>C	http://www.ncbi.nlm.nih.gov/pubmed/15951321	Buono P, Clin Chem, 2005	Obese individuals		Complete LOF	Multiple ref
Missense	W174C	522G>C	http://www.ncbi.nlm.nih.gov/pubmed/19298524	Fan ZC, J Cell Mol Med, 2009			Complete LOF	Multiple ref	10	50											NDP-MSH	12.1311	31		0
Missense	W174C	522G>C	http://www.ncbi.nlm.nih.gov/pubmed/20214954	Alfieri A, Gene, 2010		ERK1/2 pathway assay	Complete LOF	Multiple ref	10												NDP-MSH		0		10
Missense	W174C	522G>C	http://www.ncbi.nlm.nih.gov/pubmed/20462274	Xiang Z, Biochemistry, 2010		Other ligands: γ2-MSH, MTII, ACTH, AGRP, synthetic	Complete LOF	Multiple ref	30		α-MSH		0			β-MSH		0			NDP-MSH		0		0.405405
Missense	W174C	522G>C	http://www.ncbi.nlm.nih.gov/pubmed/25076858	Huang H, Int J Biol Sci, 2014		HEK293 cell line	Complete LOF	Multiple ref	25												NDP-MSH				10
Missense	W174C	522G>C	http://www.ncbi.nlm.nih.gov/pubmed/25136332	Tao YX, Front Endocrinol, 2014		HEK293 cell line	Complete LOF	Multiple ref	0
Missense	A175T	523G>A	http://www.ncbi.nlm.nih.gov/pubmed/12588803	Yeo GS, Hum Mol Genet, 2003		Other ligand: AGRP. Ambiguous functional assays, repeated => new conclusion.	Partial LOF	Multiple ref			α-MSH	4	40								NDP-MSH			1.92922	69.4
Missense	A175T	523G>A	http://www.ncbi.nlm.nih.gov/pubmed/12646665	Farooqi S, N Engl J Med, 2003			Partial LOF	Multiple ref			α-MSH	0.079	40
Missense	A175T	523G>A	http://www.ncbi.nlm.nih.gov/pubmed/15951321	Buono P, Clin Chem, 2005	Obese individuals		Partial LOF	Multiple ref
Missense	A175T	523G>A	http://www.ncbi.nlm.nih.gov/pubmed/16752916	Xiang Z, Biochemistry, 2006		Other ligands: γ2-MSH, MTII, ACTH, AGRP	Partial LOF	Multiple ref	100		α-MSH	0.830769				β-MSH	1.5				NDP-MSH	1.1		0.476429	77.7778
Missense	A175T	523G>A	http://www.ncbi.nlm.nih.gov/pubmed/19091795	Calton MA, Hum Mol Genet, 2009	Lean individuals		Partial LOF	Multiple ref			α-MSH	1.37014	97.2256
Missense	A175T	523G>A	http://www.ncbi.nlm.nih.gov/pubmed/20214954	Alfieri A, Gene, 2010		ERK1/2 pathway assay	Partial LOF	Multiple ref	70												NDP-MSH		40	1.21513	66
Missense	A175T	523G>A	http://www.ncbi.nlm.nih.gov/pubmed/22492873	Hatoum IJ, J Clin Endocrinol Metab, 2012			Partial LOF	Multiple ref
Missense	A175T	523G>A				GOOS unpublished data	Partial LOF	Multiple ref	0		α-MSH	2.65439	35.5
Missense	A176V	527C>T	http://evs.gs.washington.edu/EVS/				Unknown	No info
Missense	T178M	533C>T	http://www.ncbi.nlm.nih.gov/pubmed/12970296	Hinney A, J Clin Endocrinol Metab, 2003	Lean individuals	COS-7 cell line	No LOF	Multiple ref		150	α-MSH	1.76471	143.878
Missense	T178M	533C>T	http://www.ncbi.nlm.nih.gov/pubmed/16752916	Xiang Z, Biochemistry, 2006		Other ligands: γ2-MSH, MTII, ACTH, AGRP	No LOF	Multiple ref			α-MSH	0.8				β-MSH	0.857143				NDP-MSH	0.833333		0.670714	71.1111
Missense	V179A	536T>C	http://www.ncbi.nlm.nih.gov/pubmed/25919555	Song JY, Zhongguo Dang Dai Er Ke Za Zhi, 2015	Obese individuals		Unknown	No info
Missense	V179I		http://exac.broadinstitute.org/				Unknown	No info
Missense	S180P	538T>C				GOOS unpublished data	Partial LOF	Single ref	109.3		α-MSH	7.84211	79.3
Missense	G181D	542G>A	http://www.ncbi.nlm.nih.gov/pubmed/12970296	Hinney A, J Clin Endocrinol Metab, 2003		COS-7 cell line	Complete LOF	Multiple ref		70	α-MSH		11.2245
Missense	G181D	542G>A	http://www.ncbi.nlm.nih.gov/pubmed/15486053	Larsen LH, J Clin Endocrinol Metab, 2005			Complete LOF	Multiple ref													NDP-MSH				0
Missense	G181D	542G>A	http://www.ncbi.nlm.nih.gov/pubmed/16492696	Hinney A, J Clin Endocrinol Metab, 2006			Complete LOF	Multiple ref
Missense	G181D	542G>A	http://www.ncbi.nlm.nih.gov/pubmed/20462274	Xiang Z, Biochemistry, 2010		Other ligands: γ2-MSH, MTII, ACTH, AGRP, synthetic	Complete LOF	Multiple ref	30		α-MSH		0			β-MSH		0			NDP-MSH		0		1.35135
Missense	G181D	542G>A	http://www.ncbi.nlm.nih.gov/pubmed/23146882	Melchior C, Horm Res Paediatr, 2012		COS-7 cell line	Complete LOF	Multiple ref	29.1		α-MSH		0
Missense	G181R	541G>C	http://www.ncbi.nlm.nih.gov/pubmed/20966905	van der Berg L, Obesity, 2011	Lean individuals		Unknown	No info
Missense	I185F	553A>T	http://www.ncbi.nlm.nih.gov/pubmed/27222505	Bonnefond A, Diab Care, 2016	Obese individuals		Complete LOF	Single ref			α-MSH		10
Missense	I186V		http://www.ncbi.nlm.nih.gov/pubmed/20975296	Beckers S, Obes Facts, 2010		Ambiguous functional assays: from nul efficacy (Emax) to normal cAMP response (EC50 and Emax) + binding	Ambiguous	Multiple ref			α-MSH		0
Missense	I186V		http://www.ncbi.nlm.nih.gov/pubmed/21729752	Wang ZQ, Biochim Biophys Acta, 2011			Ambiguous	Multiple ref	140	120	α-MSH	0.23166	107.15	0.644033	93.25	β-MSH	0.32716	65.81	0.734837	150.52
Missense	Y187H	559T>C					Unknown	No info
Missense	S188L		http://exac.broadinstitute.org/				Unknown	No info
Missense	D189N	565G>A	http://browser.1000genomes.org/				Unknown	No info
Missense	S190G	568A>G	http://browser.1000genomes.org/				Unknown	No info
Missense	S191T	572G>C	http://www.ncbi.nlm.nih.gov/pubmed/19011902	Hughes DA, Hum Genet, 2009		COS-7 cell line	No LOF	Single ref	69	96	α-MSH	1.45455	101			β-MSH	1	97			NDP-MSH	2.72222	99
Missense	I195S	584T>G	http://www.ncbi.nlm.nih.gov/pubmed/19301229	Wangensteen T, Exp Clin Endocrinol Diab, 2009	No access to full-text article, probably no functional assay		No LOF	Single ref
Missense	I195S	584T>G	http://www.ncbi.nlm.nih.gov/pubmed/21729752	Wang ZQ, Biochim Biophys Acta, 2011			No LOF	Single ref	25	190	α-MSH	1.20077	282.55	0.195389	113.43	β-MSH	1.32099	94.06	0.39394	71.15
Missense	I195V	583A>G	http://www.ncbi.nlm.nih.gov/pubmed/19091795	Calton MA, Hum Mol Genet, 2009	Lean individuals		No LOF	Single ref			α-MSH	0.605469	99.6903
Missense	C196Y	587G>A					Unknown	No info
Missense	L197R	590T>G					Unknown	No info
Missense	I198T	593T>C	http://browser.1000genomes.org/				Unknown	No info
Missense	M200V	598A>G	http://www.ncbi.nlm.nih.gov/pubmed/12646666	Branson R, N Engl J Med, 2003			No LOF	Multiple ref
Missense	M200V	598A>G	http://www.ncbi.nlm.nih.gov/pubmed/16030156	Tao YX, J Clin Endocrinol Metab, 2005			No LOF	Multiple ref													NDP-MSH	1.32	104	1.62107	111
Missense	M200V	598A>G	http://www.ncbi.nlm.nih.gov/pubmed/16492696	Hinney A, J Clin Endocrinol Metab, 2006		COS-7 cell line	No LOF	Multiple ref	96	110	α-MSH	0.352941	84			β-MSH	0.26875	91			NDP-MSH	0.283951	78
Missense	M200V	598A>G	http://www.ncbi.nlm.nih.gov/pubmed/18559663	Stutzmann F, Diabetes, 2008			No LOF	Multiple ref
Missense	M200V	598A>G	http://www.ncbi.nlm.nih.gov/pubmed/23146882	Melchior C, Horm Res Paediatr, 2012		COS-7 cell line	No LOF	Multiple ref	141.9		α-MSH	0.952381	94.5406
Missense	F201L	603C>A	http://www.ncbi.nlm.nih.gov/pubmed/18559663	Stutzmann F, Diabetes, 2008	Lean individuals		Ambiguous	Multiple ref		107	α-MSH	87.0964	32.8356
Missense	F201L	603C>A	http://www.ncbi.nlm.nih.gov/pubmed/21729752	Wang ZQ, Biochim Biophys Acta, 2011		Ambiguous refs: complete LOF-normal function	Ambiguous	Multiple ref	140	30	α-MSH	3.2471	108.88	0.726801	78.64	β-MSH	1.6358	99.95	0.575555	115.98
Missense	F202L	606C>A	http://www.ncbi.nlm.nih.gov/pubmed/16030156	Tao YX, J Clin Endocrinol Metab, 2005	Lean individuals		No LOF	Multiple ref		55											NDP-MSH	1.08	89	1.06285	87
Missense	F202L	606C>A	http://www.ncbi.nlm.nih.gov/pubmed/18559663	Stutzmann F, Diabetes, 2008	Lean individuals		No LOF	Multiple ref
Missense	F202L	606C>A	http://www.ncbi.nlm.nih.gov/pubmed/19011902	Hughes DA, Hum Genet, 2009	May be associated with 594C>T (Clement)	COS-7 cell line	No LOF	Multiple ref	81	76	α-MSH	1.86364	79			β-MSH	1.6	79			NDP-MSH	0.833333	83
Missense	F202L	606C>A	http://www.ncbi.nlm.nih.gov/pubmed/19091795	Calton MA, Hum Mol Genet, 2009	May be associated with 594C>T (Clement)		No LOF	Multiple ref			α-MSH	2.69828	70.4157
Missense	F202L	606C>A	http://www.ncbi.nlm.nih.gov/pubmed/20462274	Xiang Z, Biochemistry, 2010	Obese and lean individuals	Other ligands: γ2-MSH, MTII, ACTH, AGRP, synthetic	No LOF	Multiple ref	75		α-MSH	0.552239				β-MSH	2.83333				NDP-MSH	1.56522		0.809524	45.9459
Missense	F202L	606C>A	http://www.ncbi.nlm.nih.gov/pubmed/22492873	Hatoum IJ, J Clin Endocrinol Metab, 2012			No LOF	Multiple ref
Missense	F202L	606C>A	http://www.ncbi.nlm.nih.gov/pubmed/24276017	Hohenadel MG, Int J Obes, 2014			No LOF	Multiple ref			α-MSH	0.258094	92.67	0.812545	120						NDP-MSH	1.34375	125.99	0.788093	99.24
Missense	F202L	606C>A	http://www.ncbi.nlm.nih.gov/pubmed/24705671	Moore BS, PLoS One, 2014			No LOF	Multiple ref	105
Missense	T203P	607A>C	http://browser.1000genomes.org/				Unknown	No info
Missense	M204L	610A>T	http://browser.1000genomes.org/				Unknown	No info
Missense	L207V	619C>G	http://www.ncbi.nlm.nih.gov/pubmed/22447289	Rouskas K, Obesity, 2012			No LOF	Multiple ref			α-MSH	0.00125893	90
Missense	L207V	619C>G	http://www.ncbi.nlm.nih.gov/pubmed/24705671	Moore BS, PLoS One, 2014			No LOF	Multiple ref	100
Missense	M208V	622A>G	http://www.ncbi.nlm.nih.gov/pubmed/19889825	Cole SA, Am J Clin Nutr, 2010			Partial LOF	Single ref
Missense	M208V	622A>G	http://www.ncbi.nlm.nih.gov/pubmed/24276017	Hohenadel MG, Int J Obes, 2014			Partial LOF	Single ref	85		α-MSH	25.0463	139.4	1.50668	70						NDP-MSH	11.1062	113.88	2.07427	74.16
Missense	L211P	632T>C	http://www.ncbi.nlm.nih.gov/pubmed/12851297	Lubrano-Berthelier C, Ann N Y Acad Sci, 2003	Mutation identified in Fig.1 only, no detail in the text		Unknown	No info
Missense	M215I	645G>A				Pitié unpublished data	Partial LOF	Single ref	95	94	α-MSH		31
Missense	M215L	643A>T	http://www.ncbi.nlm.nih.gov/pubmed/21404042	Nowacka-Woszuk J, J Appl Genet, 2011	Obese individuals		Unknown	No info
Missense	M215R	644T>G			Individual with both Het F149YfsX9 and Het M215R variants		Unknown	No info
Missense	M215T		http://exac.broadinstitute.org/				Unknown	No info
Missense	M218T	653T>C	http://www.ncbi.nlm.nih.gov/pubmed/16886960	Rong R, Clin Endocrinol, 2006	Obese and lean individuals		No LOF	Single ref	100	182.653	α-MSH	0.398107	90								NDP-MSH	1.03175	93	2.28195	99
Missense	A219V	656C>T	http://www.ncbi.nlm.nih.gov/pubmed/15486053	Larsen LH, J Clin Endocrinol Metab, 2005			Partial LOF	Multiple ref			α-MSH	3.17647				MT-II	7.33333	34			NDP-MSH			0.473333	85
Missense	A219V	656C>T	http://www.ncbi.nlm.nih.gov/pubmed/19298524	Fan ZC, J Cell Mol Med, 2009			Partial LOF	Multiple ref	70	60											NDP-MSH	19.8279	56	1.52812	40
Missense	A219V	656C>T	http://www.ncbi.nlm.nih.gov/pubmed/20462274	Xiang Z, Biochemistry, 2010		Other ligands: γ2-MSH, MTII, ACTH, AGRP, synthetic	Partial LOF	Multiple ref	85		α-MSH	11.4925				β-MSH	14.5333				NDP-MSH	18.6957		0.809524	54.0541
Missense	R220S		http://exac.broadinstitute.org/				Unknown	No info
Missense	I226T	677T>C	http://www.ncbi.nlm.nih.gov/pubmed/14764818	Valli-Jaakola K, J Clin Endocrinol Metab, 2004			No LOF	Multiple ref	100		α-MSH	1	80
Missense	I226T	677T>C	http://www.ncbi.nlm.nih.gov/pubmed/16492696	Hinney A, J Clin Endocrinol Metab, 2006			No LOF	Multiple ref
Missense	I226T	677T>C	http://www.ncbi.nlm.nih.gov/pubmed/20462274	Xiang Z, Biochemistry, 2010		Other ligands: γ2-MSH, MTII, ACTH, AGRP, synthetic	No LOF	Multiple ref	90		α-MSH	0.970149				β-MSH	1.76667				NDP-MSH	7.82609		1.08333	102.703
Missense	A227T	679G>A					Unknown	No info
Missense	A227V	680C>T	http://browser.1000genomes.org/				Unknown	No info
Missense	L229F	685C>T	http://browser.1000genomes.org/				Unknown	No info
Missense	P230L	689C>T	http://www.ncbi.nlm.nih.gov/pubmed/12970296	Hinney A, J Clin Endocrinol Metab, 2003		Ambiguous refs: normal function, possible gain of function with limited data COS-7 cell line	Ambiguous WT-gain of function	Multiple ref		310	α-MSH	2.09804	275.51
Missense	P230L	689C>T	http://www.ncbi.nlm.nih.gov/pubmed/16752916	Xiang Z, Biochemistry, 2006		Other ligands: γ2-MSH, MTII, ACTH, AGRP	Ambiguous WT-gain of function	Multiple ref			α-MSH	0.615385				β-MSH	1.47619				NDP-MSH	1.1		0.353571	37.7778
Missense	P230L	689C>T	http://www.ncbi.nlm.nih.gov/pubmed/19298524	Fan ZC, J Cell Mol Med, 2009			Ambiguous WT-gain of function	Multiple ref	40	200											NDP-MSH	10.0902	122	0.974164	62
Missense	G231S	691G>A	http://www.ncbi.nlm.nih.gov/pubmed/15448103	Ma L, Diabetes, 2004	Obese individuals		No LOF	Multiple ref
Missense	G231S	691G>A	http://www.ncbi.nlm.nih.gov/pubmed/16083993	Govaerts C, Peptides, 2005			No LOF	Multiple ref	123	56	α-MSH	0.8
Missense	G231S	691G>A	http://www.ncbi.nlm.nih.gov/pubmed/16507637	Lubrano-Berthelier C, J Clin Endocrinol Metab, 2006			No LOF	Multiple ref	120	62	α-MSH	1.17742	100
Missense	G231S	691G>A	http://www.ncbi.nlm.nih.gov/pubmed/18559663	Stutzmann F, Diabetes, 2008			No LOF	Multiple ref
Missense	G231S	691G>A	http://www.ncbi.nlm.nih.gov/pubmed/19091795	Calton MA, Hum Mol Genet, 2009			No LOF	Multiple ref			α-MSH	0.687069	96.3285
Missense	G231S	691G>A	http://www.ncbi.nlm.nih.gov/pubmed/20462274	Xiang Z, Biochemistry, 2010		Other ligands: γ2-MSH, MTII, ACTH, AGRP, synthetic	No LOF	Multiple ref	95		α-MSH	1.20896				β-MSH	1.36667				NDP-MSH	3.34783		0.714286	51.3514
Missense	G231S	691G>A	http://www.ncbi.nlm.nih.gov/pubmed/20696697	Roubert P, J Endocrinol, 2010			No LOF	Multiple ref			α-MSH	1.1	110.526	1.07692							NDP-MSH				106.122
Missense	G231S	691G>A	http://www.ncbi.nlm.nih.gov/pubmed/20966905	van der Berg L, Obesity, 2011			No LOF	Multiple ref
Missense	G231S	691G>A	http://www.ncbi.nlm.nih.gov/pubmed/22106157	Thearle MS, Diabetes, 2012			No LOF	Multiple ref			α-MSH	2.90625	110.3
Missense	G231V	692G>T	http://www.ncbi.nlm.nih.gov/pubmed/18559663	Stutzmann F, Diabetes, 2008	Lean individuals		No LOF	Multiple ref		69	α-MSH	0.734514	121.515
Missense	G231V	692G>T	http://www.ncbi.nlm.nih.gov/pubmed/21729752	Wang ZQ, Biochim Biophys Acta, 2011			No LOF	Multiple ref	70	90	α-MSH	0.671815	149.08	0.442754	147.07	β-MSH	0.546296	104.94	0.962744	123.15
Missense	T232S	694A>T					Unknown	No info
Missense	A234V		http://exac.broadinstitute.org/				Unknown	No info
Missense	I235T		http://exac.broadinstitute.org/				Unknown	No info
Missense	R236C	706C>T	http://www.ncbi.nlm.nih.gov/pubmed/19091795	Calton MA, Hum Mol Genet, 2009			No LOF	Single ref			α-MSH	0.208621	90.2094
Missense	R236H	707G>A	http://www.ncbi.nlm.nih.gov/pubmed/16492696	Hinney A, J Clin Endocrinol Metab, 2006		COS-7 cell line	No LOF	Single ref	104	140	α-MSH	0.588235	97			β-MSH	1.125	96			NDP-MSH	1.85185	105
Missense	G238A		http://exac.broadinstitute.org/				Unknown	No info
Missense	G238D	713G>A	http://www.ncbi.nlm.nih.gov/pubmed/12646665	Farooqi S, N Engl J Med, 2003			No LOF	Multiple ref
Missense	G238D	713G>A	http://www.ncbi.nlm.nih.gov/pubmed/20462274	Xiang Z, Biochemistry, 2010		Other tested ligands: γ2-MSH, MTII, ACTH, AGRP, synthetic	No LOF	Multiple ref	95		α-MSH	1.60448				β-MSH	0.633333				NDP-MSH	10		0.845238	72.973
Missense	G238D	713G>A				GOOS unpublished data	No LOF	Multiple ref	104.6		α-MSH	2.3386	81.4
Missense	G238S	712G>A	http://browser.1000genomes.org/				Unknown	No info
Missense	A239D	716C>A	http://browser.1000genomes.org/				Unknown	No info
Missense	N240K	720T>A	http://browser.1000genomes.org/				Unknown	No info
Missense	N240S	719A>G	http://www.ncbi.nlm.nih.gov/pubmed/16030156	Tao YX, J Clin Endocrinol Metab, 2005	Lean individuals		No LOF	Multiple ref		50											NDP-MSH	0.48	72	1.09427	65
Missense	N240S	719A>G	http://www.ncbi.nlm.nih.gov/pubmed/19091795	Calton MA, Hum Mol Genet, 2009	Lean individuals		No LOF	Multiple ref			α-MSH	1.58487	87.9607
Missense	N240S	719A>G	http://www.ncbi.nlm.nih.gov/pubmed/20462274	Xiang Z, Biochemistry, 2010	Lean individuals	Other ligands: γ2-MSH, MTII, ACTH, AGRP, synthetic	No LOF	Multiple ref	95		α-MSH	0.791045				β-MSH	1.16667				NDP-MSH	0.521739		4.64286	129.73
Missense	N240S	719A>G	http://www.ncbi.nlm.nih.gov/pubmed/22492873	Hatoum IJ, J Clin Endocrinol Metab, 2012			No LOF	Multiple ref
Missense	M241T	722T>C	http://browser.1000genomes.org/				Unknown	No info
Missense	K242N	726G>T	http://browser.1000genomes.org/				Unknown	No info
Missense	A244E	731C>A	http://www.ncbi.nlm.nih.gov/pubmed/12499395	Lubrano-Berthelier C, Hum Mol Genet, 2003			Partial LOF	Multiple ref	90		α-MSH	6.29808	75
Missense	A244E	731C>A	http://www.ncbi.nlm.nih.gov/pubmed/12970296	Hinney A, J Clin Endocrinol Metab, 2003		COS-7 cell line	Partial LOF	Multiple ref		50	α-MSH	8.33333	102.041
Missense	A244E	731C>A	http://www.ncbi.nlm.nih.gov/pubmed/16752916	Xiang Z, Biochemistry, 2006		Other ligands: γ2-MSH, MTII, ACTH, AGRP	Partial LOF	Multiple ref	60		α-MSH	1.73846				β-MSH	2.21429				NDP-MSH	0.633333		0.567857	84.4444
Missense	A244E	731C>A	http://www.ncbi.nlm.nih.gov/pubmed/18559663	Stutzmann F, Diabetes, 2008			Partial LOF	Multiple ref
Missense	A244G	731C>G	http://browser.1000genomes.org/				Unknown	No info
Missense	A244V	731C>T	http://www.ncbi.nlm.nih.gov/pubmed/18997677	Reinehr T, Obesity, 2009	Obese individuals	COS-7 cell line	No LOF	Single ref	98	67.5781											NDP-MSH	2.19512	118.605
Missense	T246A	736A>G	http://www.ncbi.nlm.nih.gov/pubmed/27222505	Bonnefond A, Diab Care, 2016	Obese individuals		Partial LOF	Single ref			α-MSH		40
Missense	T246N	737C>A					Unknown	No info
Missense	T248A	742A>G	http://www.ncbi.nlm.nih.gov/pubmed/23014839	Huang H, J Mol Endocrinol, 2012	Obese individuals		No LOF	Single ref		100	α-MSH	0.433566	98.35	2.23381	125	β-MSH	1.13248	79.52	0.748293	125
Missense	L250Q	749T>A	http://www.ncbi.nlm.nih.gov/pubmed/10903341	Vaisse C, J Clin Invest, 2000			Partial LOF	Multiple ref			α-MSH	1.72	120								NDP-MSH			0.111486
Missense	L250Q	749T>A	http://www.ncbi.nlm.nih.gov/pubmed/12499395	Lubrano-Berthelier C, Hum Mol Genet, 2003			Partial LOF	Multiple ref	60
Missense	L250Q	749T>A	http://www.ncbi.nlm.nih.gov/pubmed/12690102	Nijenhuis WA, J Biol Chem, 2003			Partial LOF	Multiple ref			α-MSH	1	42	0.105455							NDP-MSH			0.373626	55
Missense	L250Q	749T>A	http://www.ncbi.nlm.nih.gov/pubmed/16507637	Lubrano-Berthelier C, J Clin Endocrinol Metab, 2006			Partial LOF	Multiple ref	65	156	α-MSH	0.693548	79
Missense	L250Q	749T>A	http://www.ncbi.nlm.nih.gov/pubmed/16752916	Xiang Z, Biochemistry, 2006		Other ligands: γ2-MSH, MTII, ACTH, AGRP	Partial LOF	Multiple ref	50		α-MSH	6.64615				β-MSH	8.45238				NDP-MSH	8.33333		0.422143	35.5556
Missense	L250Q	749T>A	http://www.ncbi.nlm.nih.gov/pubmed/18559663	Stutzmann F, Diabetes, 2008			Partial LOF	Multiple ref
Missense	L250Q	749T>A	http://www.ncbi.nlm.nih.gov/pubmed/24705671	Proneth, B., Xiang, Z, Chem Biol Drug Des 2006			Partial LOF	Multiple ref	90
Missense	I251F	751A>T	http://www.ncbi.nlm.nih.gov/pubmed/27222505	Bonnefond A, Diab Care, 2016	Obese individuals		Partial LOF	Single ref			α-MSH		40
Missense	I251L	751A>C	http://www.ncbi.nlm.nih.gov/pubmed/10903341	Vaisse C, J Clin Invest, 2000	Polymorphism Obese and lean individuals		No LOF	Multiple ref			α-MSH	1.52	120
Missense	I251L	751A>C	http://www.ncbi.nlm.nih.gov/pubmed/12970296	Hinney A, J Clin Endocrinol Metab, 2003	Polymorphism		No LOF	Multiple ref
Missense	I251L	751A>C	http://www.ncbi.nlm.nih.gov/pubmed/16752916	Xiang Z, Biochemistry, 2006	Polymorphism	Other ligands: γ2-MSH, MTII, ACTH, AGRP	No LOF	Multiple ref	30		α-MSH	3.16923				β-MSH	1				NDP-MSH	0.833333		0.842857	66.6667
Missense	I251L	751A>C	http://www.ncbi.nlm.nih.gov/pubmed/22106157	Thearle MS, Diabetes, 2012	Polymorphism		No LOF	Multiple ref			α-MSH	1.125	100.3
Missense	I251L	751A>C	http://www.ncbi.nlm.nih.gov/pubmed/22492873	Hatoum IJ, J Clin Endocrinol Metab, 2012	Polymorphism		No LOF	Multiple ref
Missense	I251L	751A>C	http://www.ncbi.nlm.nih.gov/pubmed/23146882	Melchior C, Horm Res Paediatr, 2012	Polymorphism	COS-7 cell line	No LOF	Multiple ref	128.6		α-MSH	0.714286	110.253
Missense	I251L	751A>C	http://www.ncbi.nlm.nih.gov/pubmed/24385306	Rovite V, Mol Biol Rep, 2014	Polymorphism	BHK cell line, approximate data	No LOF	Multiple ref	77.6639		α-MSH	0.601227	100
Missense	I251L	751A>C	http://www.ncbi.nlm.nih.gov/pubmed/24705671	Moore BS, PLoS One, 2014	Polymorphism		No LOF	Multiple ref	95
Missense	I251T	752T>C					Unknown	No info
Missense	G252D	755G>A	http://browser.1000genomes.org/				Unknown	No info
Missense	G252S	754G>A	http://www.ncbi.nlm.nih.gov/pubmed/10199800	Hinney A, J Clin Endocrinol Metab, 1999	Compound heterozygote obese individual (S30F, G252S)	Ambiguous refs: partial LOF-normal function. Functional assays repeated => new conclusion.	Partial LOF	Multiple ref
Missense	G252S	754G>A	http://www.ncbi.nlm.nih.gov/pubmed/12499395	Lubrano-Berthelier C, Hum Mol Genet, 2003	Individual with S30F/G252S haplotype (on the same allele)		Partial LOF	Multiple ref	95		α-MSH	3.17308	80
Missense	G252S	754G>A	http://www.ncbi.nlm.nih.gov/pubmed/12970296	Hinney A, J Clin Endocrinol Metab, 2003		COS-7 cell line	Partial LOF	Multiple ref		110	α-MSH	0.72549	98.9796
Missense	G252S	754G>A	http://www.ncbi.nlm.nih.gov/pubmed/16492696	Hinney A, J Clin Endocrinol Metab, 2006			Partial LOF	Multiple ref
Missense	G252S	754G>A	http://www.ncbi.nlm.nih.gov/pubmed/16507637	Lubrano-Berthelier C, J Clin Endocrinol Metab, 2006			Partial LOF	Multiple ref	96	21	α-MSH	6.20968	107
Missense	G252S	754G>A	http://www.ncbi.nlm.nih.gov/pubmed/16752916	Xiang Z, Biochemistry, 2006		Other ligands: γ2-MSH, MTII, ACTH, AGRP	Partial LOF	Multiple ref	60		α-MSH	9.4				β-MSH	1.2619				NDP-MSH	2.7		1.35	117.778
Missense	G252S	754G>A	http://www.ncbi.nlm.nih.gov/pubmed/18559663	Stutzmann F, Diabetes, 2008			Partial LOF	Multiple ref
Missense	G252S	754G>A	http://www.ncbi.nlm.nih.gov/pubmed/20696697	Roubert P, J Endocrinol, 2010			Partial LOF	Multiple ref			α-MSH	7	73.6842	6.15385							NDP-MSH				51.0204
Missense	G252S	754G>A	http://www.ncbi.nlm.nih.gov/pubmed/22492873	Hatoum IJ, J Clin Endocrinol Metab, 2012			Partial LOF	Multiple ref
Missense	G252S	754G>A				GOOS unpublished data	Partial LOF	Multiple ref	21.7		α-MSH	6.37719	57.2
Missense	V253D	758T>A			Obese individuals	Pitié unpublished data	Partial LOF	Single ref	30	98	α-MSH		28
Missense	V253I	757G>A	http://www.ncbi.nlm.nih.gov/pubmed/12499395	Lubrano-Berthelier C, Hum Mol Genet, 2003		Ambiguous refs: partial LOF-normal function. Functional assays repeated => new conclusion.	Partial LOF	Multiple ref	90		α-MSH	3.50962	90
Missense	V253I	757G>A	http://www.ncbi.nlm.nih.gov/pubmed/12588803	Yeo GS, Hum Mol Genet, 2003		Other ligand: AGRP	Partial LOF	Multiple ref			α-MSH	1	60								NDP-MSH			0.820747	80.3
Missense	V253I	757G>A	http://www.ncbi.nlm.nih.gov/pubmed/12646665	Farooqi S, N Engl J Med, 2003			Partial LOF	Multiple ref			α-MSH	0.079	55
Missense	V253I	757G>A	http://www.ncbi.nlm.nih.gov/pubmed/12690102	Nijenhuis WA, J Biol Chem, 2003			Partial LOF	Multiple ref	76		α-MSH	1.05882	92	0.781818							NDP-MSH			0.89011	76
Missense	V253I	757G>A	http://www.ncbi.nlm.nih.gov/pubmed/16083993	Govaerts C, Peptides, 2005			Partial LOF	Multiple ref
Missense	V253I	757G>A	http://www.ncbi.nlm.nih.gov/pubmed/16752916	Xiang Z, Biochemistry, 2006		Other ligands: γ2-MSH, MTII, ACTH, AGRP	Partial LOF	Multiple ref			α-MSH	0.923077				β-MSH	1.07143				NDP-MSH	0.866667		0.675714	95.5556
Missense	V253I	757G>A	http://www.ncbi.nlm.nih.gov/pubmed/18559663	Stutzmann F, Diabetes, 2008			Partial LOF	Multiple ref
Missense	V253I	757G>A	http://www.ncbi.nlm.nih.gov/pubmed/22492873	Hatoum IJ, J Clin Endocrinol Metab, 2012			Partial LOF	Multiple ref
Missense	V253I	757G>A	http://www.ncbi.nlm.nih.gov/pubmed/24705671	Moore BS, PLoS One, 2014			Partial LOF	Multiple ref	90
Missense	V253I	757G>A				GOOS unpublished data	Partial LOF	Multiple ref	98.2		α-MSH	2.60877	59.8
Missense	V255I		http://exac.broadinstitute.org/				Unknown	No info
Missense	C257S	770G>C	http://evs.gs.washington.edu/EVS/				Unknown	No info
Missense	A259D	776C>A	http://browser.1000genomes.org/				Unknown	No info
Missense	A259V		http://exac.broadinstitute.org/				Unknown	No info
Missense	P260A		http://exac.broadinstitute.org/				Unknown	No info
Missense	P260Q	779C>A	http://www.ncbi.nlm.nih.gov/pubmed/18559663	Stutzmann F, Diabetes, 2008	Overweight and lean individuals	On Fig.1B, α-MSH seems to act as an inverse agonist	Partial LOF	Multiple ref		74	α-MSH	0.0144544	55.5857
Missense	P260Q	779C>A	http://www.ncbi.nlm.nih.gov/pubmed/20975296	Beckers S, Obes Facts, 2010			Partial LOF	Multiple ref			α-MSH	25.1189	25
Missense	P260Q	779C>A	http://www.ncbi.nlm.nih.gov/pubmed/21729752	Wang ZQ, Biochim Biophys Acta, 2011			Partial LOF	Multiple ref	20	20	α-MSH		30		0	β-MSH		20		0
Missense	P260Q	779C>A	http://www.ncbi.nlm.nih.gov/pubmed/25076858	Huang H, Int J Biol Sci, 2014		HEK293 cell line	Partial LOF	Multiple ref	30												NDP-MSH				5
Missense	P260Q	779C>A	http://www.ncbi.nlm.nih.gov/pubmed/25136332	Tao YX, Front Endocrinol, 2014		HEK293 cell line	Partial LOF	Multiple ref	30
Missense	P260T	777_778AA>CC				GOOS unpublished data	Complete LOF	Single ref	0		α-MSH		0
Missense	F261L		http://exac.broadinstitute.org/				Unknown	No info
Missense	F261S	782T>C	http://www.ncbi.nlm.nih.gov/pubmed/15854523	Shao XY, Zhonghua Yi Xue Za Zhi, 2005			Partial LOF	Multiple ref
Missense	F261S	782T>C	http://www.ncbi.nlm.nih.gov/pubmed/18837289	Fang QC, Biomed Environ Sci, 2008			Partial LOF	Multiple ref			α-MSH	43.4444	57
Missense	F261S	782T>C	http://www.ncbi.nlm.nih.gov/pubmed/19298524	Fan ZC, J Cell Mol Med, 2009			Partial LOF	Multiple ref	20	140											NDP-MSH	1.21311	49	0.18921	15
Missense	F261S	782T>C	http://www.ncbi.nlm.nih.gov/pubmed/25076858	Huang H, Int J Biol Sci, 2014		HEK293 cell line	Partial LOF	Multiple ref	50												NDP-MSH				140
Missense	F261S	782T>C	http://www.ncbi.nlm.nih.gov/pubmed/25136332	Tao YX, Front Endocrinol, 2014		HEK293 cell line	Partial LOF	Multiple ref	50
Missense	L263H	788T>A					Unknown	No info
Missense	L263I		http://exac.broadinstitute.org/				Unknown	No info
Missense	L263V	787C>G	http://www.ncbi.nlm.nih.gov/pubmed/22492873	Hatoum IJ, J Clin Endocrinol Metab, 2012			Unknown	No info
Missense	H264R	791A>G			Obese individuals	Pitié unpublished data	Partial LOF	Single ref		108	α-MSH		31
Missense	H264Y	790C>T					Unknown	No info
Missense	I266L		http://exac.broadinstitute.org/				Unknown	No info
Missense	Y268D	802T>G	http://browser.1000genomes.org/				Unknown	No info
Missense	I269N	806T>A	http://www.ncbi.nlm.nih.gov/pubmed/18801902	Tan K, Endocrinology, 2009		Ambiguous functional assays and binding sigmoid curve not fitted. Functional assays repeated => new conclusion.	Complete LOF	Multiple ref	50	113.054	α-MSH		5.42093
Missense	I269N	806T>A	http://www.ncbi.nlm.nih.gov/pubmed/19091795	Calton MA, Hum Mol Genet, 2009			Complete LOF	Multiple ref			α-MSH	6.75862	49.5499
Missense	I269N	806T>A	http://www.ncbi.nlm.nih.gov/pubmed/22106157	Thearle MS, Diabetes, 2012			Complete LOF	Multiple ref			α-MSH	3.0625	103.8
Missense	I269N	806T>A	http://www.ncbi.nlm.nih.gov/pubmed/24276017	Hohenadel MG, Int J Obes, 2014			Complete LOF	Multiple ref	45		α-MSH	3.73913	121.3	0.925645	40						NDP-MSH	0.39375	131.12	0.316239	42.86
Missense	I269N	806T>A				GOOS unpublished data	Complete LOF	Multiple ref	0		α-MSH		0
Missense	S270P	808T>C					Unknown	No info
Missense	C271F	812G>T	http://www.ncbi.nlm.nih.gov/pubmed/19091795	Calton MA, Hum Mol Genet, 2009			Complete LOF	Single ref			α-MSH		9.04117
Missense	C271F	812G>T	http://www.ncbi.nlm.nih.gov/pubmed/20966905	van der Berg L, Obesity, 2011			Complete LOF	Single ref
Missense	C271R	811T>C	http://www.ncbi.nlm.nih.gov/pubmed/12646665	Farooqi S, N Engl J Med, 2003			Complete LOF	Multiple ref
Missense	C271R	811T>C	http://www.ncbi.nlm.nih.gov/pubmed/14504270	Tarnow P, J Biol Chem, 2003		COS-7 cell line	Complete LOF	Multiple ref	40.7	67	α-MSH	53.5897	48			β-MSH	44.9808	22.5			NDP-MSH	17.6	71.5		7.6
Missense	C271R	811T>C	http://www.ncbi.nlm.nih.gov/pubmed/18559663	Stutzmann F, Diabetes, 2008			Complete LOF	Multiple ref
Missense	C271R	811T>C	http://www.ncbi.nlm.nih.gov/pubmed/20462274	Xiang Z, Biochemistry, 2010		Other ligands: γ2-MSH, MTII, ACTH, AGRP, synthetic	Complete LOF	Multiple ref	30		α-MSH	261.194				β-MSH	1140				NDP-MSH	162.174		1.10714	5.40541
Missense	C271Y	812G>A	http://www.ncbi.nlm.nih.gov/pubmed/10903343	Farooqi S, J Clin Invest, 2000			Complete LOF	Multiple ref			α-MSH		0
Missense	C271Y	812G>A	http://www.ncbi.nlm.nih.gov/pubmed/12499395	Lubrano-Berthelier C, Hum Mol Genet, 2003			Complete LOF	Multiple ref	38
Missense	C271Y	812G>A	http://www.ncbi.nlm.nih.gov/pubmed/12588803	Yeo GS, Hum Mol Genet, 2003			Complete LOF	Multiple ref	0		α-MSH		0								NDP-MSH				10
Missense	C271Y	812G>A	http://www.ncbi.nlm.nih.gov/pubmed/12646665	Farooqi S, N Engl J Med, 2003			Complete LOF	Multiple ref			α-MSH		0
Missense	C271Y	812G>A	http://www.ncbi.nlm.nih.gov/pubmed/12959994	Tao YX, Endocrinology, 2003			Complete LOF	Multiple ref													NDP-MSH		20		0
Missense	C271Y	812G>A	http://www.ncbi.nlm.nih.gov/pubmed/16752916	Xiang Z, Biochemistry, 2006		Other ligands: γ2-MSH, MTII, ACTH, AGRP	Complete LOF	Multiple ref	20		α-MSH		0			β-MSH	366.667				NDP-MSH	58		2.43571	6.66667
Missense	C271Y	812G>A	http://www.ncbi.nlm.nih.gov/pubmed/20826565	René P, J Pharmacol Exp Ther, 2010			Complete LOF	Multiple ref	24
Missense	C271Y	812G>A	http://www.ncbi.nlm.nih.gov/pubmed/25076858	Huang H, Int J Biol Sci, 2014		HEK293 cell line	Complete LOF	Multiple ref	20												NDP-MSH				70
Missense	C271Y	812G>A	http://www.ncbi.nlm.nih.gov/pubmed/25136332	Tao YX, Front Endocrinol, 2014		HEK293 cell line	Complete LOF	Multiple ref	5
Missense	P272L	815C>T	http://www.ncbi.nlm.nih.gov/pubmed/23251400	Granell S, PLoS One, 2012		Neuronal N2A cell line	Unknown	No info	26.05
Missense	Q273H	819G>T	http://browser.1000genomes.org/				Unknown	No info
Missense	N274S	821A>G	http://www.ncbi.nlm.nih.gov/pubmed/11443223	Mergen M, J Clin Endocrinol Metab, 2001			No LOF	Multiple ref
Missense	N274S	821A>G	http://www.ncbi.nlm.nih.gov/pubmed/12959994	Tao YX, Endocrinology, 2003			No LOF	Multiple ref													NDP-MSH	0.75	136	0.142202	144
Missense	N274S	821A>G	http://www.ncbi.nlm.nih.gov/pubmed/16752916	Xiang Z, Biochemistry, 2006		Other ligands: γ2-MSH, MTII, ACTH, AGRP	No LOF	Multiple ref			α-MSH	0.692308				β-MSH	0.857143				NDP-MSH	0.633333		0.459286	66.6667
Missense	N274S	821A>G	http://www.ncbi.nlm.nih.gov/pubmed/18559663	Stutzmann F, Diabetes, 2008			No LOF	Multiple ref
Missense	N274S	821A>G	http://www.ncbi.nlm.nih.gov/pubmed/22447289	Rouskas K, Obesity, 2012	Lean individuals		No LOF	Multiple ref
Missense	P275S	823C>T	http://www.ncbi.nlm.nih.gov/pubmed/16492696	Hinney A, J Clin Endocrinol Metab, 2006			No LOF	Single ref
Missense	P275S	823C>T	http://www.ncbi.nlm.nih.gov/pubmed/22106157	Thearle MS, Diabetes, 2012			No LOF	Single ref			α-MSH	1.46875	99.4
Missense	Y276C		http://exac.broadinstitute.org/				Unknown	No info
Missense	F280L		http://www.ncbi.nlm.nih.gov/pubmed/20975296	Beckers S, Obes Facts, 2010		Ambiguous refs: one shows intracellular retention, the other approx. normal cAMP response to α-MSH and β-MSH COS-7 cell line	Ambiguous	Multiple ref	0
Missense	F280L		http://www.ncbi.nlm.nih.gov/pubmed/21729752	Wang ZQ, Biochim Biophys Acta, 2011			Ambiguous	Multiple ref	55	300	α-MSH	0.247104	174.4	0.0891208	82.5	β-MSH	0.518519	129.79	0.356166	57.41
Missense	M281I	843G>A					Unknown	No info
Missense	M281V	841A>G	http://www.ncbi.nlm.nih.gov/pubmed/18997677	Reinehr T, Obesity, 2009	Obese individuals	COS-7 cell line	Partial LOF	Single ref	52	60.9375											NDP-MSH	3.17073	44.4767
Missense	H283N	847C>A	http://browser.1000genomes.org/				Unknown	No info
Missense	F284L	852T>A				GOOS unpublished data	Partial LOF	Single ref	85.6		α-MSH		62.9
Missense	F284Y	851T>A	http://browser.1000genomes.org/				Unknown	No info
Missense	Y287C		http://exac.broadinstitute.org/				Unknown	No info
Missense	I289L	865A>T	http://www.ncbi.nlm.nih.gov/pubmed/18559663	Stutzmann F, Diabetes, 2008	Lean individuals	Ambiguous refs: complete LOF-normal function	Ambiguous	Multiple ref		125	α-MSH	0.000626614	44.5907
Missense	I289L	865A>T	http://www.ncbi.nlm.nih.gov/pubmed/21729752	Wang ZQ, Biochim Biophys Acta, 2011			Ambiguous	Multiple ref	120	110	α-MSH	0.212355	91.09	1.10812	118.41	β-MSH	0.388889	76.75	1.52336	127.39
Missense	I291S		http://exac.broadinstitute.org/				Unknown	No info
Missense	C293R	877T>C	http://www.ncbi.nlm.nih.gov/pubmed/25587224	Doulla M, Paediatr Child Health, 2014	Compound heterozygote obese individual (consanguinity) + lean individual		Unknown	No info
Missense	N294D		http://exac.broadinstitute.org/				Unknown	No info
Missense	N294K		http://browser.1000genomes.org/				Unknown	No info
Missense	S295P	883T>C	http://www.ncbi.nlm.nih.gov/pubmed/16030156	Tao YX, J Clin Endocrinol Metab, 2005			No LOF	Multiple ref		110											NDP-MSH	1.48	112	1.15896	129
Missense	S295P	883T>C	http://www.ncbi.nlm.nih.gov/pubmed/16507637	Lubrano-Berthelier C, J Clin Endocrinol Metab, 2006			No LOF	Multiple ref	100	124	α-MSH	1.98387	90
Missense	S295P	883T>C	http://www.ncbi.nlm.nih.gov/pubmed/18559663	Stutzmann F, Diabetes, 2008	Obese and lean individuals		No LOF	Multiple ref
Missense	S295P	883T>C	http://www.ncbi.nlm.nih.gov/pubmed/20462274	Xiang Z, Biochemistry, 2010		Other ligands: γ2-MSH, MTII, ACTH, AGRP, synthetic	No LOF	Multiple ref	100		α-MSH	0.820896				β-MSH	2.3				NDP-MSH	2.91304		1.85714	162.162
Missense	S295P	883T>C	http://www.ncbi.nlm.nih.gov/pubmed/24705671	Moore BS, PLoS One, 2014			No LOF	Multiple ref	90
Missense	D298N	892G>A	http://browser.1000genomes.org/				Unknown	No info
Missense	P299H	896C>A	http://www.ncbi.nlm.nih.gov/pubmed/12499395	Lubrano-Berthelier C, Hum Mol Genet, 2003			Complete LOF	Multiple ref	18		α-MSH		0
Missense	P299H	896C>A	http://www.ncbi.nlm.nih.gov/pubmed/16083993	Govaerts C, Peptides, 2005			Complete LOF	Multiple ref
Missense	P299H	896C>A	http://www.ncbi.nlm.nih.gov/pubmed/16752916	Xiang Z, Biochemistry, 2006		Other ligands: γ2-MSH, MTII, ACTH, AGRP	Complete LOF	Multiple ref	25		α-MSH		0			β-MSH		0			NDP-MSH		0		1.22222
Missense	P299H	896C>A	http://www.ncbi.nlm.nih.gov/pubmed/17357083	Ahituv N, Am J Hum Genet, 2007	Compound heterozygote individuals (L211fsX216, P299H)	Limited data, Table 4 only "severely reduced function"	Complete LOF	Multiple ref		≤10	α-MSH		0
Missense	P299H	896C>A	http://www.ncbi.nlm.nih.gov/pubmed/18559663	Stutzmann F, Diabetes, 2008			Complete LOF	Multiple ref
Missense	P299H	896C>A	http://www.ncbi.nlm.nih.gov/pubmed/19091795	Calton MA, Hum Mol Genet, 2009			Complete LOF	Multiple ref			α-MSH		22.849
Missense	P299H	896C>A	http://www.ncbi.nlm.nih.gov/pubmed/20696697	Roubert P, J Endocrinol, 2010			Complete LOF	Multiple ref			α-MSH		0		0						NDP-MSH				0
Missense	P299H	896C>A	http://www.ncbi.nlm.nih.gov/pubmed/20826565	René P, J Pharmacol Exp Ther, 2010			Complete LOF	Multiple ref	18
Missense	P299H	896C>A	http://www.ncbi.nlm.nih.gov/pubmed/22492873	Hatoum IJ, J Clin Endocrinol Metab, 2012			Complete LOF	Multiple ref
Missense	P299L		http://www.ncbi.nlm.nih.gov/pubmed/20462274	Xiang Z, Biochemistry, 2010		Other ligands: γ2-MSH, MTII, ACTH, AGRP, synthetic	Complete LOF	Single ref	25		α-MSH		0			β-MSH		0			NDP-MSH		0		2.43243
Missense	P299S	895C>T	http://www.ncbi.nlm.nih.gov/pubmed/19091795	Calton MA, Hum Mol Genet, 2009			Complete LOF	Single ref			α-MSH		0
Missense	L300P	899T>C					Unknown	No info
Missense	I301L	901A>C					Unknown	No info
Missense	I301T	902T>C	http://www.ncbi.nlm.nih.gov/pubmed/10903341	Vaisse C, J Clin Invest, 2000			Partial LOF	Multiple ref			α-MSH	4.4	70								NDP-MSH				20
Missense	I301T	902T>C	http://www.ncbi.nlm.nih.gov/pubmed/12690102	Nijenhuis WA, J Biol Chem, 2003			Partial LOF	Multiple ref			α-MSH	1.70588	47	0.436364							NDP-MSH			0.637363	10
Missense	I301T	902T>C	http://www.ncbi.nlm.nih.gov/pubmed/16507637	Lubrano-Berthelier C, J Clin Endocrinol Metab, 2006			Partial LOF	Multiple ref	37	52	α-MSH	1.77419	80
Missense	I301T	902T>C	http://www.ncbi.nlm.nih.gov/pubmed/16752916	Xiang Z, Biochemistry, 2006		Other ligands: γ2-MSH, MTII, ACTH, AGRP	Partial LOF	Multiple ref	25		α-MSH	12.9538				β-MSH	5.80952				NDP-MSH	2.1		0.807143	35.5556
Missense	I301T	902T>C	http://www.ncbi.nlm.nih.gov/pubmed/18559663	Stutzmann F, Diabetes, 2008			Partial LOF	Multiple ref
Missense	I301V	901A>G					Unknown	No info
Missense	Y302F	905A>T	http://www.ncbi.nlm.nih.gov/pubmed/19214805	Roth CL, Endocrine, 2009			No LOF	Single ref	53	115	α-MSH	2.40244	87	1.60897	85						NDP-MSH	6.74118	119	0.916667	80
Missense	A303P		http://www.ncbi.nlm.nih.gov/pubmed/22106157	Thearle MS, Diabetes, 2012	Obese individuals	Ambiguous refs: partial LOF-normal function Ambiguous function assays: decreased or normal efficacy (Emax), potency (EC50) with α-MSH in opposite directions	Ambiguous partial LOF-WT	Multiple ref			α-MSH	3.375	51.9
Missense	A303P		http://www.ncbi.nlm.nih.gov/pubmed/24276017	Hohenadel MG, Int J Obes, 2014			Ambiguous partial LOF-WT	Multiple ref	10		α-MSH	0.0925069	108.3	0.0906842	20						NDP-MSH	0.35625	98.46	0.0674919	22.42
Missense	A303T	907G>A	http://www.ncbi.nlm.nih.gov/pubmed/17357083	Ahituv N, Am J Hum Genet, 2007		Limited data, Table 4 only "severely reduced function"	Complete LOF	Multiple ref		≤10
Missense	A303T	907G>A	http://www.ncbi.nlm.nih.gov/pubmed/18801902	Tan K, Endocrinology, 2009			Complete LOF	Multiple ref	72	94.4056	α-MSH		7.52268								NDP-MSH			2.60417	86.6
Missense	A303T	907G>A	http://www.ncbi.nlm.nih.gov/pubmed/19091795	Calton MA, Hum Mol Genet, 2009			Complete LOF	Multiple ref			α-MSH	196.308	57.1836
Missense	L304F	910C>T	http://www.ncbi.nlm.nih.gov/pubmed/20966905	van der Berg L, Obesity, 2011	Obese individuals	Ambiguous refs: partial LOF-normal function LacZ assay, reduced cell surface expr (but data not shown)	Ambiguous partial LOF-WT	Multiple ref			α-MSH	1.9627	70								NDP-MSH			0.666667	40
Missense	L304F	910C>T	http://www.ncbi.nlm.nih.gov/pubmed/22106157	Thearle MS, Diabetes, 2012			Ambiguous partial LOF-WT	Multiple ref			α-MSH	2.0625	98.3
Missense	R305L	914G>T					Unknown	No info
Missense	R305Q	914G>A	http://www.ncbi.nlm.nih.gov/pubmed/17517246	Reinehr T, J Pediatr, 2007	Overweight individuals		Partial LOF	Multiple ref
Missense	R305Q	914G>A	http://www.ncbi.nlm.nih.gov/pubmed/19091795	Calton MA, Hum Mol Genet, 2009	Lean individuals		Partial LOF	Multiple ref			α-MSH	7.28125	34.4276
Missense	R305Q	914G>A	http://www.ncbi.nlm.nih.gov/pubmed/24705671	Moore BS, PLoS One, 2014			Partial LOF	Multiple ref	75
Missense	R305Q	914G>A			Obese individuals	Pitié unpublished data	Partial LOF	Multiple ref		157	α-MSH		38
Missense	R305S		http://www.ncbi.nlm.nih.gov/pubmed/18559663	Stutzmann F, Diabetes, 2008		Ambiguous refs: partial LOF-normal function Ambiguous function assays: efficacy (Emax) and potency (EC50) with α-MSH in opposite directions	Ambiguous partial LOF-WT	Multiple ref		38	α-MSH	0.885116	49.7082
Missense	R305S		http://www.ncbi.nlm.nih.gov/pubmed/21729752	Wang ZQ, Biochim Biophys Acta, 2011			Ambiguous partial LOF-WT	Multiple ref	80	40	α-MSH	3.37838	180.56	1.34404	133.66	β-MSH	2.1358	108.98	0.88122	128.06
Missense	R305W	913C>T	http://www.ncbi.nlm.nih.gov/pubmed/16507637	Lubrano-Berthelier C, J Clin Endocrinol Metab, 2006		Discrepancy between Fig 2C and Table 2 for EC50 value	Complete LOF	Multiple ref	69	18	α-MSH	229.032	74
Missense	R305W	913C>T	http://www.ncbi.nlm.nih.gov/pubmed/20696697	Roubert P, J Endocrinol, 2010			Complete LOF	Multiple ref			α-MSH	0.5	8.42105	5							NDP-MSH				193.878
Missense	E308K	922G>A	http://www.ncbi.nlm.nih.gov/pubmed/14764812	Santini F, J Clin Endocrinol Metab, 2004	Obese and lean individuals		Partial LOF	Multiple ref			α-MSH		50		25
Missense	E308K	922G>A	http://www.ncbi.nlm.nih.gov/pubmed/20462274	Xiang Z, Biochemistry, 2010		Other ligands: γ2-MSH, MTII, ACTH, AGRP, synthetic	Partial LOF	Multiple ref	90		α-MSH	2.20896				β-MSH	2.7				NDP-MSH	13.4783		1.08333	37.8378
Missense	E308K	922G>A			Obese individuals	Pitié unpublished data	Partial LOF	Multiple ref		111	α-MSH		29
Missense	E308V	923A>T	http://evs.gs.washington.edu/EVS/				Unknown	No info
Missense	R310K	929G>A	http://www.ncbi.nlm.nih.gov/pubmed/17185898	Wang CL, J Endocrinol Invest, 2006	Obese individuals		Unknown	No info
Missense	K311Q	931A>C	http://browser.1000genomes.org/				Unknown	No info
Missense	K314E	940A>G				GOOS unpublished data	Partial LOF	Single ref	61.6		α-MSH	5.21404	36.2
Missense	I316S	947T>G	http://www.ncbi.nlm.nih.gov/pubmed/12588803	Yeo GS, Hum Mol Genet, 2003		Other ligand: AGRP	Partial LOF	Multiple ref	60		α-MSH	0.1	30								NDP-MSH			13.9917	28
Missense	I316S	947T>G	http://www.ncbi.nlm.nih.gov/pubmed/12646665	Farooqi S, N Engl J Med, 2003			Partial LOF	Multiple ref			α-MSH	0.016	35
Missense	I316S	947T>G	http://www.ncbi.nlm.nih.gov/pubmed/16752916	Xiang Z, Biochemistry, 2006		Other ligands: γ2-MSH, MTII, ACTH, AGRP	Partial LOF	Multiple ref	40		α-MSH	6.61538				β-MSH	1.19048				NDP-MSH	0.8		0.702857	55.5556
Missense	I316S	947T>G	http://www.ncbi.nlm.nih.gov/pubmed/20631012	Granell S, Mol Endocrinol, 2010		Neuronal N2A cell line	Partial LOF	Multiple ref	45
Missense	I316S	947T>G	http://www.ncbi.nlm.nih.gov/pubmed/22463805	Saeed S, Mol Genet Metab, 2012	Obese individuals		Partial LOF	Multiple ref
Missense	I317F		http://exac.broadinstitute.org/				Unknown	No info
Missense	I317T	950T>C	http://www.ncbi.nlm.nih.gov/pubmed/10199800	Hinney A, J Clin Endocrinol Metab, 1999			Partial LOF	Multiple ref
Missense	I317T	950T>C	http://www.ncbi.nlm.nih.gov/pubmed/12499395	Lubrano-Berthelier C, Hum Mol Genet, 2003			Partial LOF	Multiple ref	66		α-MSH	2.32692	75
Missense	I317T	950T>C	http://www.ncbi.nlm.nih.gov/pubmed/12594226	VanLeeuwen, J Biol Chem, 2003			Partial LOF	Multiple ref	52.459		α-MSH	1.11111	63.2653								NDP-MSH			0.75	66.6667
Missense	I317T	950T>C	http://www.ncbi.nlm.nih.gov/pubmed/12690102	Nijenhuis WA, J Biol Chem, 2003			Partial LOF	Multiple ref	42		α-MSH	0.627451	60	0.690909							NDP-MSH			0.857143	42
Missense	I317T	950T>C	http://www.ncbi.nlm.nih.gov/pubmed/12970296	Hinney A, J Clin Endocrinol Metab, 2003		COS-7 cell line	Partial LOF	Multiple ref		130	α-MSH	1.11765	122.449
Missense	I317T	950T>C	http://www.ncbi.nlm.nih.gov/pubmed/16752916	Xiang Z, Biochemistry, 2006		Other ligands: γ2-MSH, MTII, ACTH, AGRP	Partial LOF	Multiple ref	55		α-MSH	0.923077				β-MSH	1.40476				NDP-MSH	1		0.345	20
Missense	I317T	950T>C	http://www.ncbi.nlm.nih.gov/pubmed/20631012	Granell S, Mol Endocrinol, 2010		Neuronal N2A cell line	Partial LOF	Multiple ref	40
Missense	I317V	949A>G	http://www.ncbi.nlm.nih.gov/pubmed/15951321	Buono P, Clin Chem, 2005	Obese individuals		No LOF	Multiple ref
Missense	I317V	949A>G	http://www.ncbi.nlm.nih.gov/pubmed/19298524	Fan ZC, J Cell Mol Med, 2009			No LOF	Multiple ref	80	130											NDP-MSH	2.95082	100	1.40122	94
Missense	I317V	949A>G	http://www.ncbi.nlm.nih.gov/pubmed/20462274	Xiang Z, Biochemistry, 2010		Other ligands: γ2-MSH, MTII, ACTH, AGRP, synthetic	No LOF	Multiple ref	55		α-MSH	1.0597				β-MSH	2				NDP-MSH	1.73913		1	91.8919
Missense	C318R	952T>C	http://browser.1000genomes.org/				Unknown	No info
Missense	P321S		http://exac.broadinstitute.org/				Unknown	No info
Missense	G323E	968G>A	http://www.ncbi.nlm.nih.gov/pubmed/24611737	Albuquerque D, Ann Hum Genet, 2014	Obese individuals		Unknown	No info
Missense	G324D		http://exac.broadinstitute.org/				Unknown	No info
Missense	L325F	973C>T	http://www.ncbi.nlm.nih.gov/pubmed/15486053	Larsen LH, J Clin Endocrinol Metab, 2005		Ambiguous refs: one shows no NDP-MSH binding, the other two refs show normal binding and cAMP response	Ambiguous	Multiple ref													NDP-MSH				0
Missense	L325F	973C>T	http://www.ncbi.nlm.nih.gov/pubmed/19298524	Fan ZC, J Cell Mol Med, 2009			Ambiguous	Multiple ref	70	120											NDP-MSH	2.14754	94	0.389058	92
Missense	L325F	973C>T	http://www.ncbi.nlm.nih.gov/pubmed/20462274	Xiang Z, Biochemistry, 2010		Other ligands: γ2-MSH, MTII, ACTH, AGRP, synthetic	Ambiguous	Multiple ref	70		α-MSH	0.261194				β-MSH	1.1				NDP-MSH	0.956522		4.90476	70.2703
Missense	L325I	973C>A					Unknown	No info
Missense	L325P	974T>C	http://browser.1000genomes.org/				Unknown	No info
Missense	C326R	976T>C	http://www.ncbi.nlm.nih.gov/pubmed/17357083	Ahituv N, Am J Hum Genet, 2007		Limited data, Table 4 only "minor reduction of function"	No LOF	Multiple ref		150	α-MSH	1.33333
Missense	C326R	976T>C	http://www.ncbi.nlm.nih.gov/pubmed/19091795	Calton MA, Hum Mol Genet, 2009			No LOF	Multiple ref			α-MSH	3.05385	114.754
Missense	C326R	976T>C	http://www.ncbi.nlm.nih.gov/pubmed/24705671	Moore BS, PLoS One, 2014			No LOF	Multiple ref	120
Missense	D327E	981C>G	http://browser.1000genomes.org/				Unknown	No info
Missense	D327N	979G>A	http://browser.1000genomes.org/				Unknown	No info
Missense	S329F		http://exac.broadinstitute.org/				Unknown	No info
Missense	S329P		http://exac.broadinstitute.org/				Unknown	No info
Missense	R331K	992G>A	http://www.ncbi.nlm.nih.gov/pubmed/22492873	Hatoum IJ, J Clin Endocrinol Metab, 2012			Partial LOF	Single ref
Missense	R331K	992G>A				GOOS unpublished data	Partial LOF	Single ref	58.9		α-MSH	1.68421	71.9
Missense	Y332C	995A>G	http://www.ncbi.nlm.nih.gov/pubmed/18559663	Stutzmann F, Diabetes, 2008	Lean individuals		No LOF	Multiple ref		27	α-MSH	0.262422	111.307
Missense	Y332C	995A>G	http://www.ncbi.nlm.nih.gov/pubmed/21729752	Wang ZQ, Biochim Biophys Acta, 2011			No LOF	Multiple ref	165	120	α-MSH	0.131274	106.07	0.56823	163.97	β-MSH	0.478395	93.37	0.552426	129.62
Missense	Y332H	994T>C	http://www.ncbi.nlm.nih.gov/pubmed/18559663	Stutzmann F, Diabetes, 2008	Lean individuals		No LOF	Multiple ref		85	α-MSH	11.5611	94.6383
Missense	Y332H	994T>C	http://www.ncbi.nlm.nih.gov/pubmed/19284607	Santoro N, BMC Med Genet, 2009		WT and variant sigmoid curves on different graphs (Fig.3)	No LOF	Multiple ref			α-MSH	1	100								NDP-MSH			1	100
Missense	Y332H	994T>C	http://www.ncbi.nlm.nih.gov/pubmed/21729752	Wang ZQ, Biochim Biophys Acta, 2011			No LOF	Multiple ref	105	150	α-MSH	0.293436	129.92	0.994146	169.06	β-MSH	0.783951	61.29	0.64789	149.98
Synonymous	S4S		http://www.ncbi.nlm.nih.gov/pubmed/22492873	Hatoum IJ, J Clin Endocrinol Metab, 2012			No LOF	Predicted
Synonymous	T5T	15C>T	http://www.ncbi.nlm.nih.gov/pubmed/12646666	Branson R, N Engl J Med, 2003			No LOF	Predicted
Synonymous	R7R		http://exac.broadinstitute.org/				No LOF	Predicted
Synonymous	G8G	24G>A	http://www.ncbi.nlm.nih.gov/pubmed/15533382	Roldan Martin MB, Fertil Steril, 2004			No LOF	Predicted
Synonymous	H10H	30C>T	http://browser.1000genomes.org/				No LOF	Predicted
Synonymous	L13L		http://exac.broadinstitute.org/				No LOF	Predicted
Synonymous	L23L		http://www.ncbi.nlm.nih.gov/pubmed/22447289	Rouskas K, Obesity, 2012			No LOF	Predicted
Synonymous	S30S		http://exac.broadinstitute.org/				No LOF	Predicted
Synonymous	Y35Y	105C>T	http://www.ncbi.nlm.nih.gov/pubmed/23146882	Melchior C, Horm Res Paediatr, 2012			No LOF	Predicted
Synonymous	G39G	117G>A	http://www.ncbi.nlm.nih.gov/pubmed/15486053	Larsen LH, J Clin Endocrinol Metab, 2005			No LOF	Predicted
Synonymous	Y41Y		http://exac.broadinstitute.org/				No LOF	Predicted
Synonymous	Q43Q		http://exac.broadinstitute.org/				No LOF	Predicted
Synonymous	V56V	168C>T	http://browser.1000genomes.org/				No LOF	Predicted
Synonymous	N62N	186T>C					No LOF	Predicted
Synonymous	V67V	201G>A	http://www.ncbi.nlm.nih.gov/pubmed/16492696	Hinney A, J Clin Endocrinol Metab, 2006			No LOF	Predicted
Synonymous	A68A		http://exac.broadinstitute.org/				No LOF	Predicted
Synonymous	A70A		http://exac.broadinstitute.org/				No LOF	Predicted
Synonymous	K73K	219G>A	http://browser.1000genomes.org/				No LOF	Predicted
Synonymous	L92L		http://exac.broadinstitute.org/				No LOF	Predicted
Synonymous	S94S	282C>T	http://browser.1000genomes.org/				No LOF	Predicted
Synonymous	S96S		http://exac.broadinstitute.org/				No LOF	Predicted
Synonymous	N97N		http://exac.broadinstitute.org/				No LOF	Predicted
Synonymous	T101T		http://exac.broadinstitute.org/				No LOF	Predicted
Synonymous	I102I		http://www.ncbi.nlm.nih.gov/pubmed/22447289	Rouskas K, Obesity, 2012			No LOF	Predicted
Synonymous	T105T	315C>T					No LOF	Predicted
Synonymous	L106L	318A>G					No LOF	Predicted
Synonymous	T112T	336G>A	http://browser.1000genomes.org/				No LOF	Predicted
Synonymous	D126D	378C>T	http://browser.1000genomes.org/				No LOF	Predicted
Synonymous	C130C	390T>C	http://browser.1000genomes.org/				No LOF	Predicted
Synonymous	L133L		http://exac.broadinstitute.org/				No LOF	Predicted
Synonymous	A135A	405A>C	http://www.ncbi.nlm.nih.gov/pubmed/22492873	Hatoum IJ, J Clin Endocrinol Metab, 2012			No LOF	Predicted
Synonymous	A135A	405A>G	http://www.ncbi.nlm.nih.gov/pubmed/12970296	Hinney A, J Clin Endocrinol Metab, 2003			No LOF	Predicted
Synonymous	I143I	429T>A	http://www.ncbi.nlm.nih.gov/pubmed/19011902	Hughes DA, Hum Genet, 2009			No LOF	Predicted
Synonymous	R147R		http://exac.broadinstitute.org/				No LOF	Predicted
Synonymous	T150T	450T>A					No LOF	Predicted
Synonymous	I151I	453C>T	http://browser.1000genomes.org/				No LOF	Predicted
Synonymous	Q156Q	468G>A	http://www.ncbi.nlm.nih.gov/pubmed/12364415	Jacobson P, J Clin Endocrinol Metab, 2002			No LOF	Predicted
Synonymous	H158H		http://exac.broadinstitute.org/				No LOF	Predicted
Synonymous	K164K		http://exac.broadinstitute.org/				No LOF	Predicted
Synonymous	G167G	501G>A	http://www.ncbi.nlm.nih.gov/pubmed/17492953	Ochoa MC, Clin Endocrinol, 2007			No LOF	Predicted
Synonymous	I168I		http://browser.1000genomes.org/				No LOF	Predicted
Synonymous	S171S		http://exac.broadinstitute.org/				No LOF	Predicted
Synonymous	T178T		http://www.ncbi.nlm.nih.gov/pubmed/22492873	Hatoum IJ, J Clin Endocrinol Metab, 2012			No LOF	Predicted
Synonymous	G181G	543C>G	http://browser.1000genomes.org/				No LOF	Predicted
Synonymous	D189D		http://exac.broadinstitute.org/				No LOF	Predicted
Synonymous	S190S	570T>C	http://browser.1000genomes.org/				No LOF	Predicted
Synonymous	S191S		http://exac.broadinstitute.org/				No LOF	Predicted
Synonymous	V193V	579C>T	http://www.ncbi.nlm.nih.gov/pubmed/10199800	Hinney A, J Clin Endocrinol Metab, 1999			No LOF	Predicted
Synonymous	L197L		http://exac.broadinstitute.org/				No LOF	Predicted
Synonymous	I198I	594C>T	http://www.ncbi.nlm.nih.gov/pubmed/16492696	Hinney A, J Clin Endocrinol Metab, 2006	Also reported as "c.593C>T" but NT base 593 is already a T		No LOF	Predicted
Synonymous	I198I	594C>T	http://www.ncbi.nlm.nih.gov/pubmed/17286227	Rettenbacher E, Exp Clin Endocrinol Diabetes, 2007			No LOF	Predicted
Synonymous	L205L	615G>A					No LOF	Predicted
Synonymous	Y212Y	636T>C	http://www.ncbi.nlm.nih.gov/pubmed/12364415	Jacobson P, J Clin Endocrinol Metab, 2002			No LOF	Predicted
Synonymous	L217L	649C>T	http://browser.1000genomes.org/				No LOF	Predicted
Synonymous	I223I		http://exac.broadinstitute.org/				No LOF	Predicted
Synonymous	A227A		http://exac.broadinstitute.org/				No LOF	Predicted
Synonymous	V228V	684C>A					No LOF	Predicted
Synonymous	L229L		http://browser.1000genomes.org/				No LOF	Predicted
Synonymous	P230P	690C>T	http://evs.gs.washington.edu/EVS/				No LOF	Predicted
Synonymous	G231G		http://browser.1000genomes.org/				No LOF	Predicted
Synonymous	R236R	708C>T	http://browser.1000genomes.org/				No LOF	Predicted
Synonymous	Q237Q		http://exac.broadinstitute.org/				No LOF	Predicted
Synonymous	G238G	714T>G	http://www.ncbi.nlm.nih.gov/pubmed/15486053	Larsen LH, J Clin Endocrinol Metab, 2005			No LOF	Predicted
Synonymous	K242K		http://exac.broadinstitute.org/				No LOF	Predicted
Synonymous	A244A	732G>A	http://www.ncbi.nlm.nih.gov/pubmed/16492696	Hinney A, J Clin Endocrinol Metab, 2006			No LOF	Predicted
Synonymous	T248T		http://exac.broadinstitute.org/				No LOF	Predicted
Synonymous	I249I		http://exac.broadinstitute.org/				No LOF	Predicted
Synonymous	L250L	750G>A	http://browser.1000genomes.org/				No LOF	Predicted
Synonymous	L250L	750G>T	http://browser.1000genomes.org/				No LOF	Predicted
Synonymous	G252G	756C>T	http://www.ncbi.nlm.nih.gov/pubmed/21404042	Nowacka-Woszuk J, J Appl Genet, 2011			No LOF	Predicted
Synonymous	C257C	771C>T	http://browser.1000genomes.org/				No LOF	Predicted
Synonymous	H264H	792C>T					No LOF	Predicted
Synonymous	I269I		http://browser.1000genomes.org/				No LOF	Predicted
Synonymous	C271C		http://www.ncbi.nlm.nih.gov/pubmed/23505181	Deliard S, Obesity, 2013			No LOF	Predicted
Synonymous	P272P		http://www.ncbi.nlm.nih.gov/pubmed/22492873	Hatoum IJ, J Clin Endocrinol Metab, 2012			No LOF	Predicted
Synonymous	Y276Y	828T>C	http://www.ncbi.nlm.nih.gov/pubmed/19301229	Wangensteen T, Exp Clin Endocrinol Diab, 2009			No LOF	Predicted
Synonymous	C277C		http://browser.1000genomes.org/				No LOF	Predicted
Synonymous	V278V		http://exac.broadinstitute.org/				No LOF	Predicted
Synonymous	C279C	837C>T	http://www.ncbi.nlm.nih.gov/pubmed/19301229	Wangensteen T, Exp Clin Endocrinol Diab, 2009			No LOF	Predicted
Synonymous	H283H	849C>T					No LOF	Predicted
Synonymous	I291I		http://exac.broadinstitute.org/				No LOF	Predicted
Synonymous	N294N		http://exac.broadinstitute.org/				No LOF	Predicted
Synonymous	I297I	891C>T	http://browser.1000genomes.org/				No LOF	Predicted
Synonymous	A303A		http://browser.1000genomes.org/				No LOF	Predicted
Synonymous	R305R	915G>C					No LOF	Predicted
Synonymous	C318C		http://exac.broadinstitute.org/				No LOF	Predicted
Synonymous	L322L		http://www.ncbi.nlm.nih.gov/pubmed/23505181	Deliard S, Obesity, 2013			No LOF	Predicted
Synonymous	G323G		http://browser.1000genomes.org/				No LOF	Predicted
Synonymous	G324G	972C>A	http://www.ncbi.nlm.nih.gov/pubmed/17357083	Ahituv N, Am J Hum Genet, 2007			No LOF	Predicted
Synonymous	G324G	972C>G	http://browser.1000genomes.org/				No LOF	Predicted
Synonymous	G324G	972C>T	http://www.ncbi.nlm.nih.gov/pubmed/22492873	Hatoum IJ, J Clin Endocrinol Metab, 2012			No LOF	Predicted
Synonymous	X333X		http://browser.1000genomes.org/				No LOF	Predicted
